# Supplementary material for: Comprehensive Volatilome and Metabolome Signatures of Colorectal Cancer in Urine: A Systematic Review and Meta-Analysis
Source: Cancers (Basel). 2021 May 21;13(11):2534. doi: 10.3390/cancers13112534 (PMC8196698; doi:10.3390/cancers13112534)
Supplement: Supplementary file 1 [file cancers-13-02534-s001.zip]

Archive with 3 entries (2 files):
- proofed supp/
- proofed supp/SR-MA_Urine_CRC_VOL-MET_SuppFigures_vSubmitted_corrected.docx
- proofed supp/SR-MA_Urine_CRC_VOL-MET_SuppTables_Revised_corrected.xlsx
