# Supplementary material for: Comprehensive Volatilome and Metabolome Signatures of Colorectal Cancer in Urine: A Systematic Review and Meta-Analysis
Source: Cancers (Basel). 2021 May 21;13(11):2534. doi: 10.3390/cancers13112534 (PMC8196698; doi:10.3390/cancers13112534)
Supplement: Supplementary file 1 [file cancers-13-02534-s001.zip › proofed supp/SR-MA_Urine_CRC_VOL-MET_SuppTables_Revised_corrected.xlsx]

## Sheet: captions
Table	Caption
Table S1	Identified compounds from the systematic review (qualitative analysis) of selected studies. The asterisk * indicates the study was used in the meta-analysis (quantitative analysis).
Table S2	Non-identified but reported compounds from the systematic review (qualitative analysis) of selected studies. The asterisk * indicates the study was used in the meta-analysis (quantitative analysis).
Table S3	Cohort information about body mass index (BMI) and smoking history from the systematic review (quantitative analysis) of selected studies. The asterisk * indicates the study was used in the meta-analysis (quantitative analysis). Only studies with disclosed information on this variables are shown.
Table S4	Behavior of the identified compounds reported in the systematic review (qualitative analysis) of selected studies. (a) With respect to healthy controls, (b) comparison pre-surgery and post-surgery, (c) with respect to control and polyps, (d) no comparison, (e) with respect to other cancer types, (f) comparison of relapsed and non-relapsed CRC, (g) comparison of the late stages of CRC in respect t…
Table S5	Quality assessment data from the systematic review (qualitative analysis) of selected studies. The asterisk * indicates the study was used in the meta-analysis (quantitative analysis). L: low bias (complete information), H: high bias (no complete information), U: undefined (no information disclosed). Ordered by type of study and then by reference.
Table S6	Meta-analysis vote-counting results of the comparison between colorectal cancer patients and health patients.
Table S7	Meta-analysis vote-counting results of the comparison between colorectal cancer stage and control.
Table S8	Meta-analysis vote-counting results of the comparison between polyp patients and health patients.
Table S9	Meta-analysis vote-counting results of the comparison between pre-surgery samples and post-surgery samples.
Table S10	Meta-analysis vote-counting results of the comparison between coloretal cancer patients and other cancer patients.
Table S11	Summary of meta-analysis vote-conting results of all analyzed groups.
Table S12	Compounds, p-values and fold-change for the CRC and advanced adenomas vs. controls from the included studies in the meta-analysis.
Table S13	Calculated weighted p-values and combined fold-change for CRC and advanced adenomas vs. controls from the included studies in the meta-analysis.
Table S14	Compound p-values and fold-change for CRC and advanced adenomas vs. controls from the included studies in the meta-analysis.
Table S15	Calculated weighted p-values and combined fold-change for CRC and advanced adenomas vs. controls from the included studies in the meta-analysis.
Table S16	Compound p-values and fold-change for the CRC and advanced adenomas + pre-surgery vs. controls + post-surgery from the included studies in the meta-analysis.
Table S17	Calculated weighted p-values and combined fold-change for CRC and advanced adenomas + pre-surgery vs. Controls + post-surgery from the included studies in the meta-analysis.

## Sheet: references
Ref. number in manuscript	Short reference	Long reference
[28]	Arasaradnam et al., 2014	Arasaradnam RP, Mcfarlane MJ, Ryan-Fisher C, Westenbrink E, Hodges P, Thomas MG, … Covington JA (2014) Detection of colorectal cancer (CRC) by urinary volatile organic compound analysis PLoS One 9.
[35]	*Cheng et al., 2012	Cheng Y, Xie G, Chen T, Qiu Y, Zou X, Zheng M, … Jia W (2012) Distinct urinary metabolic profile of human colorectal cancer J Proteome Res 11, 1354–1363.		The asterisk * indicates the study was used in the meta-analysis (quantitative analysis)
[32]	Yue et al., 2013	Yue H, Wang Y, Zhang Y, Ren H, Wu J, Ma L, and Liu S (2013) A metabonomics study of colorectal cancer by RRLC-QTOF/MS J Liq Chromatogr Relat Technol 36, 428–438.
[36]	*Kim et al., 2019	Kim ER, Kwon HN, Nam H, Kim JJ, Park S, and Kim YH (2019) Urine-NMR metabolomics for screening of advanced colorectal adenoma and early stage colorectal cancer Sci Rep 9, 1–10.
[33]	McFarlane et al., 2019	McFarlane M, Millard A, Hall H, Savage R, Constantinidou C, Arasaradnam R, and Nwokolo C (2019) Urinary volatile organic compounds and faecal microbiome profiles in colorectal cancer Color Dis 21, 1259–1269.
[25]	*Nakajima et al., 2018	Nakajima T, Katsumata K, Kuwabara H, Soya R, Enomoto M, Ishizaki T, … Sugimoto M (2018) Urinary polyamine biomarker panels with machine-learning differentiated colorectal cancers, benign disease, and healthy controls Int J Mol Sci 19, 1–14.
[31]	Chen et al., 2012	Chen JL, Fan J, Yan LS, Guo HQ, Xiong JJ, Ren Y, and Hu JD (2012) Urine metabolite profiling of human colorectal cancer by capillary electrophoresis mass spectrometry based on MRB Gastroenterol Res Pract 2012.
[24]	*Deng et al., 2019	Deng L, Ismond K, Liu Z, Constable J, Wang H, Alatise OI, … Chang D (2019) Urinary metabolomics to identify a unique biomarker panel for detecting colorectal cancer: A multicenter study Cancer Epidemiol Biomarkers Prev 28, 1283–1292.
[37]	* Z. Wang et al., 2017	Wang Z, Lin Y, Liang J, Huang Y, Ma C, Liu X, and Yang J (2017) NMR-based metabolomic techniques identify potential urinary biomarkers for early colorectal cancer detection Oncotarget 8, 105819–105831
[38]	Hsu et al., 2013	Hsu WY, Chen CJ, Huang YC, Tsai FJ, Jeng L Bin, and Lai CC (2013) Urinary nucleosides as biomarkers of breast, colon, lung, and gastric cancer in Taiwanese e81701 PLoS One 8, 8–15.
[39]	Jiang et al., 2015	Jiang HP, Qi CB, Chu JM, Yuan BF, and Feng YQ (2015) Profiling of cis-diol-containing nucleosides and ribosylated metabolites by boronate-affinity organic-silica hybrid monolithic capillary liquid chromatography/mass spectrometry Sci Rep 5, 1–9.
[29]	*Porto-Figueira et al., 2018	Porto-Figueira P, Pereira JAM, and Câmara JS (2018) Exploring the potential of needle trap microextraction combined with chromatographic and statistical data to discriminate different types of cancer based on urinary volatomic biosignature Anal Chim Acta 1023, 53–63.
[40]	Rozhentsov et al., 2014	Rozhentsov AA, Koptina A V., Mitrakov NN, Sharipova T, Tsapaev I, Ryzhkov VL, … Mitrakova NN (2014) A new method to diagnose cancer based on image analysis of mass chromatograms of volatile organic compounds in urine Sovrem Tehnol v Med 6, 151–157.
[41]	Silva, Passos, and Câmara, 2011	Silva CL, Passos M, and Câmara JS (2011) Investigation of urinary volatile organic metabolites as potential cancer biomarkers by solid-phase microextraction in combination with gas chromatography-mass spectrometry Br J Cancer 105, 1894–1904.
[30]	Westenbrink et al., 2015	Westenbrink E, Arasaradnam RP, O’Connell N, Bailey C, Nwokolo C, Bardhan KD, and Covington JA (2015) Development and application of a new electronic nose instrument for the detection of colorectal cancer Biosens Bioelectron 67, 733–738.
[42]	Feng et al., 2005	Feng B, Zheng MH, Zheng YF, Lu AG, Li JW, Wang ML, … Zhu ZG (2005) Normal and modified urinary nucleosides represent novel biomarkers for colorectal cancer diagnosis and surgery monitoring J Gastroenterol Hepatol 20, 1913–1919.
[22]	Madhavan et al., 2013	Madhavan S, Gusev Y, Natarajan TG, Song L, Bhuvaneshwar K, Gauba R, … Weiner LM (2013) Genome-wide multi-omics profiling of colorectal cancer identifies immune determinants strongly associated with relapse Front Genet 4, 1–19.
[43]	*Qiu et al., 2010	Qiu Y, Cai G, Su M, Chen T, Liu Y, Xu Y, … Jia W (2010) Urinary metabonomic study on colorectal cancer J Proteome Res 9, 1627–1634.
[44]	*Liesenfeld et al., 2015	Liesenfeld DB, Habermann N, Toth R, Owen RW, Frei E, Böhm J, … Ulrich CM (2015) Changes in urinary metabolic profiles of colorectal cancer patients enrolled in a prospective cohort study (ColoCare) Metabolomics 11, 998–1012.
[45]	Ma et al., 2009	Ma YL, Qin HL, Liu WJ, Peng JY, Huang L, Zhao XP, and Cheng YY (2009) Ultra-high performance liquid chromatography-mass spectrometry for the metabolomic analysis of urine in colorectal cancer Dig Dis Sci 54, 2655–2662.
[26]	Rozalski et al., 2015	Rozalski R, Gackowski D, Siomek-Gorecka A, Starczak M, Modrzejewska M, Banaszkiewicz Z, and Olinski R (2015) Urinary 5-hydroxymethyluracil and 8-oxo-7,8-dihydroguanine as potential biomarkers in patients with colorectal cancer Biomarkers 20, 287–291.
[46]	Wang et al., 2010	Wang W, Feng B, Li X, Yin P, Gao P, Zhao X, … Xu G (2010) Urinary metabolic profiling of colorectal carcinoma based on online affinity solid phase extraction-high performance liquid chromatography and ultra performance liquid chromatography-mass spectrometry Mol Biosyst 6, 1947–1955.
[47]	Zheng et al., 2005	Zheng YF, Yang J, Zhao XJ, Feng B, Kong HW, Chen YJ, … Xu GW (2005) Urinary nucleosides as biological markers for patients with colorectal cancer World J Gastroenterol 11, 3871–3876.
[48]	Mozdiak et al., 2019	Mozdiak E, Wicaksono AN, Covington JA, and Arasaradnam RP (2019) Colorectal cancer and adenoma screening using urinary volatile organic compound (VOC) detection: early results from a single-centre bowel screening population (UK BCSP) Tech Coloproctol 23, 343–351.
[49]	Widlak et al., 2018	Widlak MM, Neal M, Daulton E, Thomas CL, Tomkins C, Singh B, … Arasaradnam RP (2018) Risk stratification of symptomatic patients suspected of colorectal cancer using faecal and urinary markers Color Dis 20, O335–O342.
[23]	Deng, Chang, et al., 2017	Deng L, Chang D, Foshaug RR, Eisner R, Tso VK, Wishart DS, and Fedorak RN (2017) Development and validation of a high-throughput mass spectrometry based urine metabolomic test for the detection of colonic adenomatous polyps Metabolites 7
[27]	Deng, Fang, et al., 2017	Deng L, Fang H, Tso VK, Sun Y, Foshaug RR, Krahn SC, … Fedorak RN (2017) Clinical validation of a novel urine-based metabolomic test for the detection of colonic polyps on Chinese population Int J Colorectal Dis 32, 741–743.
[50]	Wang et al., 2014	Wang H, Tso V, Wong C, Sadowski D, and Fedorak RN (2014) Development and validation of a highly sensitive urine-based test to identify patients with colonic adenomatous polyps Clin Transl Gastroenterol 5, e54-8.

## Sheet: Table S1
#	Common Name	MW	Chemical formula	InChIKey	PubChem ID	HMDB ID	KEGG	Canonical SMILES	CAS #	Kind	No. of studies found	Reference
1	(-)-beta-Pinene	136.23	C10H16	WTARULDDTDQWMU-IUCAKERBSA-N	440967	HMDB0036559	C06307	CC1(C2CCC(=C)C1C2)C	18172-67-3	VOL	1	[40] Rozhentsov 2014
2	(+)-alpha-Terpineol	154.25	C10H18O	WUOACPNHFRMFPN-VIFPVBQESA-N	442501	HMDB0004043	C09902	CC1=CCC(CC1)C(C)(C)O	7785-53-7	VOL	1	[40] Rozhentsov 2014
3	(Dibromomethyl)benzene	249.93	C7H6Br2	VCJZTATVUDMNLU-UHFFFAOYSA-N	69249			C1=CC=C(C=C1)C(Br)Br	618-31-5	VOL	1	[40] Rozhentsov 2014
4	(E)-beta-Ocimene	136.23	C10H16	IHPKGUQCSIINRJ-CSKARUKUSA-N	5281553	HMDB0030089	C09873	CC(=CCC=C(C)C=C)C	13877-91-3	VOL	1	[40] Rozhentsov 2014
5	1,1,6-Trimethyl-1,2-dihydronaphthalene	172.27	C13H16	RTUMCNDCAVLXEP-UHFFFAOYSA-N	121677	HMDB0040284		CC1=CC2=C(C=C1)C(CC=C2)(C)C	30364-38-6	VOL	2	[41] Silva 2011; [29] *Porto-Figueira 2018
6	1,2,4-Trimethylbenzene	120.19	C9H12	GWHJZXXIDMPWGX-UHFFFAOYSA-N	7247	HMDB0013733	C14533	PSEUDOCUMENE	95-36-3	VOL	1	[41] Silva 2011
7	1,3-Dithiane	120.2	C4H8S2	WQADWIOXOXRPLN-UHFFFAOYSA-N	10451	HMDB0031473		C1CSCSC1	505-23-7	VOL	1	[29] *Porto-Figueira 2018
8	1,4,5-Trimethylnaphthalene	170.25	C13H14	FSAWRQYDMHSDRN-UHFFFAOYSA-N	16478	HMDB0059733		CC1=C2C(=CC=C(C2=CC=C1)C)C	2131-41-1	VOL	2	[41] Silva 2011; [41] Silva 2011
9	1,5,5-Trimethyl-6-methylene-cyclohexene	136.23	C10H16	FMXKKHBXBBAQBC-UHFFFAOYSA-N	578237			CC1=CCCC(C1=C)(C)C	514-95-4	VOL	1	[29] *Porto-Figueira 2018
10	1,6,7-Trimethylnaphthalene	170.25	C13H14	JBXULKRNHAQMAS-UHFFFAOYSA-N	16732	HMDB0059701		C1=C2C=C(C(=CC2=CC=C1)C)C	2245-38-7	VOL	2	[40] Rozhentsov 2014; [29] *Porto-Figueira 2018
11	1,6-dimethylhepta-1,3,5-triene	122.207	C9H14	UTPOSGXXIJEVFD-AATRIKPKSA-N	249977235			C=C(C)C=CC=C(C)C	928-67-6	VOL	1	[29] *Porto-Figueira 2018
12	1-Methyl-1-(2-hydroxyethyl)-1-silacyclobutane	130.26	C6H14OSi	PNUAHSWMJVPGJA-UHFFFAOYSA-N	568320			C[Si]1(CCC1)CCO		VOL	1	[40] Rozhentsov 2014
13	1-Methyladenosine	281.27	C11H15N504	GFYLSDSUCHVORB-IOSLPCCCSA-N	27476	HMDB0003331	C02494	CN1C=NC2=C(C1=N)N=CN2C3C(C(C(O3)CO)O)O	15763-06-1	MET	5	[42] Feng 2005; [38] Hsu 2013; [39] Jiang 2015 ; [45] Wang 2010; [47] Zheng 2005
14	1-Methylguanosine	297.27	C11H15N5O5	UTAIYTHAJQNQDW-KQYNXXCUSA-N	96373	HMDB0001563		CN1C(=O)C2=C(N=C1N)N(C=N2)C3C(C(C(O3)CO)O)O	2140-65-0	MET	2	[42] Feng 2005; [47] Zheng 2005
15	1-Methylinosine	282.25	C11H14N4O5	WJNGQIYEQLPJMN-IOSLPCCCSA-N	65095	HMDB0002721		CN1C=NC2=C(C1=O)N=CN2C3C(C(C(O3)CO)O)O	2140-73-0	MET	2	[42] Feng 2005; [47] Zheng 2005
16	1-Methyl-N-ethylguanosine	325.32	C13H19N5O5	ZNVHCXMDBOMCTJ-WOUKDFQISA-N	91583344			CCNC1=NC2=C(C(=O)N1C)N=CN2C3C(C(C(O3)CO)O)O		MET	1	[39] Jiang 2015
17	1-Methyluric acid	182.14	C6H6N4O3	QFDRTQONISXGJA-UHFFFAOYSA-N	69726	HMDB0003099	C16359	CN1C(=O)C2=C(NC(=O)N2)NC1=O	708-79-2	MET	1	[22] Madhavan 2013
18	1-Octanol	130.23	C8H18O	KBPLFHHGFOOTCA-UHFFFAOYSA-N	957	HMDB0001183	C00756	CCCCCCCCO	111-87-5	VOL	1	[41] Silva 2011
19	2,2,6-Trimethylcyclohexanone	140.22	C9H16O	ZPVOLGVTNLDBFI-UHFFFAOYSA-N	17000	HMDB0033794		CC1CCCC(C1=O)(C)C	2408-37-9	VOL	1	[29] *Porto-Figueira 2018
20	2,3-Butanediol	90.12	C4H10O2	OWBTYPJTUOEWEK-UHFFFAOYSA-N	262	HMDB0003156	C03044	CC(C(C)O)O	123513-85-9	MET	1	[44] *Liesenfeld 2015
21	2,3-Butanedione	86.09	CH3COCOCH3	QSJXEFYPDANLFS-UHFFFAOYSA-N	650	HMDB0003407	C00741	CC(=O)C(=O)C	431-03-8	VOL	1	[28] Arasaradnam 2014
22	2,3-Dihydroxybutanoic acid	120	C4H8O4	LOUGYXZSURQALL-UHFFFAOYSA-N	250402	HMDB0000498		CC(C(C(=O)O)O)O	3413-97-6	MET	1	[44] *Liesenfeld 2015
23	2,4-Dimethyl-3-pentanone	114.19	C7H14O	HXVNBWAKAOHACI-UHFFFAOYSA-N	11271	HMDB0031429		CC(C)C(=O)C(C)C	565-80-0	VOL	1	[28] Arasaradnam 2014
24	2,4-Dimethylfuran	96.13	C6H8O	AABTWRKUKUPMJG-UHFFFAOYSA-N	19462	HMDB0032965		CC1=CC(=CO1)C	3710-43-8	VOL	1	[40] Rozhentsov 2014
25	2,7-Dimethylquinoline	157.21	C11H11N	QXKPLNCZSFACPU-UHFFFAOYSA-N	7138			CC1=CC2=C(C=C1)C=CC(=N2)C	93-37-8	VOL	2	[41] Silva 2011; [41] Silva 2011
26	2-Aminobutyrate	103.12	C4H9NO2	QWCKQJZIFLGMSD-UHFFFAOYSA-N	517460	HMDB0000452	C02356	CCC(C(=O)[O-])[NH3+]	1492-24-6	MET	1	[44] *Liesenfeld 2015
27	2-Aminohexanedioic acid	161.16	C6H11NO4	OYIFNHCXNCRBQI-UHFFFAOYSA-N	469	HMDB0000510	C00956	C(CC(C(=O)O)N)CC(=O)O	1118-90-7	MET	2	[24] *Deng 2019; [24] *Deng 2019
28	2-Bromo-4-tert-butylphenol	229.11	C10H13BrO	FFRLMQPMGIMHHQ-UHFFFAOYSA-N	75147			CC(C)(C)C1=CC(=C(C=C1)O)Br	2198-66-5	VOL	1	[29] *Porto-Figueira 2018
29	2-Cyanoacetamide	84.08	C3H4N2O	DGJMPUGMZIKDRO-UHFFFAOYSA-N	7898			C(C#N)C(=O)N	107-91-5	VOL	1	[28] Arasaradnam 2014
30	2'-Deoxyguanosine	267.24	C10H13N5O4	YKBGVTZYEHREMT-KVQBGUIXSA-N	3624	HMDB0000085	C00330	C1C(C(OC1N2C=NC3=C2N=C(NC3=O)N)CO)O	116002-28-9	MET	1	[38] Hsu 2013
31	2-Ethyl-5-methylfuran	110.15	C7H10O	NBXLPPVOZWYADY-UHFFFAOYSA-N	74346	HMDB0029728		CCC1=CC=C(O1)C	1703-52-2	VOL	1	[29] *Porto-Figueira 2018
32	2-Hydroxy-3-methylbutyric acid	118.13	C5H10O3	NGEWQZIDQIYUNV-UHFFFAOYSA-N	99823	HMDB0000407		CC(C)C(C(=O)O)O	17407-55-5	MET	1	[44] *Liesenfeld 2015
33	2-Hydroxyestradiol	288.38	C18H24O3	DILDHNKDVHLEQB-XSSYPUMDSA-N	247304	HMDB0000338	C05301	CC12CCC3C(C1CCC2O)CCC4=CC(=C(C=C34)O)O	362-05-0	MET	1	[35] *Cheng 2012
34	2-Hydroxyglutaric acid	148.11	C5H8O5	HWXBTNAVRSUOJR-UHFFFAOYSA-N	43	HMDB0059655	C02630	C(CC(=O)O)C(C(=O)O)O	13095-47-1	MET	1	[44] *Liesenfeld 2015
35	2-Methoxythiophene	114.17	C5H6OS	OKEHURCMYKPVFW-UHFFFAOYSA-N	85610			COC1=CC=CS1	16839-97-7	VOL	1	[41] Silva 2011
36	2-Methyl-1,3-pentadiene	82.14	C6H10	RCJMVGJKROQDCB-SNAWJCMRSA-N	638070			CC=CC(=C)C	926-54-5	VOL	1	[29] *Porto-Figueira 2018
37	2-Methyl-3-buten-2-OL	86.13	C5H10O	HNVRRHSXBLFLIG-UHFFFAOYSA-N	8257	HMDB0033854		CC(C)(C=C)O	115-18-4	VOL	1	[40] Rozhentsov 2014
38	2-Methyl-3-phenyl-2-propenal	146.19	C10H10O	VLUMOWNVWOXZAU-CLFYSBASSA-N	5354896	HMDB0031566		CC(=CC1=CC=CC=C1)C=O	101-39-3	VOL	1	[41] Silva 2011
39	2-Methyl-5-(methylthio)furan	128.19	C6H8OS	RESBOJMQOGJOMW-UHFFFAOYSA-N	61657	HMDB0041566		CC1=CC=C(O1)SC	13678-59-6	VOL	1	[29] *Porto-Figueira 2018
40	2-Methylfuran	82.1	C5H6O	VQKFNUFAXTZWDK-UHFFFAOYSA-N	10797	HMDB0013749		CC1=CC=CO1	534-22-5	VOL	1	[29] *Porto-Figueira 2018
41	2-Methylguanosine	297.27	C11H15N5O5	SLEHROROQDYRAW-KQYNXXCUSA-N	3035422	HMDB0005862		CNC1=NC(=O)C2=C(N1)N(C=N2)C3C(C(C(O3)CO)O)O	2140-77-4	MET	2	[42] Feng 2005; [47] Zheng 2005
42	2-Methylhexanoic acid	130.19	C7H14O2	CVKMFSAVYPAZTQ-UHFFFAOYSA-N	20653	HMDB0031594		CCCCC(C)C(=O)O	4536-23-6	VOL	1	[40] Rozhentsov 2014
43	2-O-(alpha-D-glucopyranosyl)glycerol	254.23	C9H18O8	AQTKXCPRNZDOJU-ZEBDFXRSSA-N	10106330			C(C1C(C(C(C(O1)OC(CO)CO)O)O)O)O	22160-26-5	MET	1	[44] *Liesenfeld 2015
44	2-Pentanone	86.13	C5H10O	XNLICIUVMPYHGG-UHFFFAOYSA-N	7895	HMDB0034235	C01949	CCCC(=O)C	107-87-9	VOL	1	[28] Arasaradnam 2014
45	3-(3-Hydroxyphenyl)-3-hydroxypropanoic acid	182.17	C9H10O4	KHTAGVZHYUZYMF-UHFFFAOYSA-N	102959	HMDB0002643		C1=CC(=CC(=C1)O)C(CC(=O)O)O	3247-75-4	MET	2	[24] *Deng 2019; [24] *Deng 2019
46	3,3-Dimethyl-6-methylenecyclohexene	122.21	C9H14	AAHPXHCHLLIBGH-UHFFFAOYSA-N	572074			CC1(CCC(=C)C=C1)C	20185-16-4	VOL	1	[29] *Porto-Figueira 2018
47	3,4-Dihydroxybutanoic acid	120	C4H8O4	DZAIOXUZHHTJKN-UHFFFAOYSA-N	150929	HMDB0000337		C(C(CO)O)C(=O)O	1518-61-2	MET	1	[44] *Liesenfeld 2015
48	3,5-Di-tert-butylphenol	206.32	C14H22O	ZDWSNKPLZUXBPE-UHFFFAOYSA-N	70825			CC(C)(C)C1=CC(=CC(=C1)O)C(C)(C)C	1138-52-9	VOL	1	[29] *Porto-Figueira 2018
49	3-Aminoisobutyrate	102.11	C4H8NO2	QCHPKSFMDHPSNR-UHFFFAOYSA-M	64956	HMDB0003911	C05145	CC(CN)C(=O)[O-]		MET	1	[36] *Kim 2019
50	3-Heptanone	114.19	C7H14O	NGAZZOYFWWSOGK-UHFFFAOYSA-N	7802	HMDB0031482		CCCCC(=O)CC	106-35-4	VOL	2	[41] Silva 2011; [28] Arasaradnam 2014
51	3-Hexanone	100.16	C6H12O	PFCHFHIRKBAQGU-UHFFFAOYSA-N	11509	HMDB0000753		CCCC(=O)CC	589-38-8	VOL	1	[29] *Porto-Figueira 2018
52	3-Hydroxybutyric acid	104.1	C4H8O3	WHBMMWSBFZVSSR-UHFFFAOYSA-N	441	HMDB0000357	C01089	CC(CC(=O)O)O	300-85-6	MET	3	[24] *Deng 2019; [24] *Deng 2019; [50] Wang 2014
53	3-Hydroxyhippuric acid	195	C9H9NO4	XDOFWFNMYJRHEW-UHFFFAOYSA-N	450268	HMDB0006116		C1=CC(=CC(=C1)O)C(=O)NCC(=O)O	1637-75-8	MET	1	[44] *Liesenfeld 2015
54	3-Hydroxyisobutyric acid	104	C4H8O3	DBXBTMSZEOQQDU-UHFFFAOYSA-N	87	HMDB0062640	C01188	CC(CO)C(=O)O	1910-47-0	MET	1	[44] *Liesenfeld 2015
55	3-Hydroxymandelic acid	168.15	C8H8O4	OLSDAJRAVOVKLG-UHFFFAOYSA-N	86957	HMDB0000750		C1=CC(=CC(=C1)O)C(C(=O)O)O	17119-15-2	MET	1	[50] Wang 2014
56	3-Methyl-2-butanone	86.13	C5H10O	SYBYTAAJFKOIEJ-UHFFFAOYSA-N	11251			CC(C)C(=O)C	563-80-4	VOL	1	[28] Arasaradnam 2014
57	3-Methylcytidine	257.24	C10H15N3O5	RDPUKVRQKWBSPK-ZOQUXTDFSA-N	14237477			CN1C(=N)C=CN(C1=O)C2C(C(C(O2)CO)O)O	2140-64-9	MET	2	[38] Hsu 2013; [39] Jiang 2015
58	3-Methylfuran	82.1	C5H6O	KJRRQXYWFQKJIP-UHFFFAOYSA-N	13587			CC1=COC=C1	930-27-8	VOL	1	[29] *Porto-Figueira 2018
59	3-Methylhistidine	169.18	C7H11N3O2	JDHILDINMRGULE-LURJTMIESA-N	64969	HMDB0000479	C01152	CN1C=NC=C1CC(C(=O)O)N	24886-03-1	MET	1	[43] *Qiu 2010
60	3-Phosphoglycerate	186	C3H7O7P	OSJPPGNTCRNQQC-UHFFFAOYSA-N	724	HMDB0000807	C00597	C(C(C(=O)O)O)OP(=O)(O)O	3443-58-1	MET	1	[44] *Liesenfeld 2015
61	4-Heptanone	114.19	C7H14O	HCFAJYNVAYBARA-UHFFFAOYSA-N	31246	HMDB0004814		CCCC(=O)CCC	123-19-3	VOL	1	[28] Arasaradnam 2014
62	4-Hydroxybutanoate	103.1	C4H7O3	SJZRECIVHVDYJC-UHFFFAOYSA-M	3037032	HMDB0000549	C01770	C(CC(=O)[O-])CO	1320-61-2	MET	1	[35] *Cheng 2012
63	4-Hydroxyhippuric acid	195	C9H9NO4	ZMHLUFWWWPBTIU-UHFFFAOYSA-N	151012	HMDB0013678		C1=CC(=CC=C1C(=O)NCC(=O)O)O	2482-25-9	MET	1	[44] *Liesenfeld 2015
64	4-Hydroxyphenylacetic acid	152.15	C8H8O3	XQXPVVBIMDBYFF-UHFFFAOYSA-N	127	HMDB0000020	C00642	C1=CC(=CC=C1CC(=O)O)O	156-38-7	MET	1	[43] *Qiu 2010
65	4-Methyl-1-hexene	98.19	C7H14	SUWJESCICIOQHO-UHFFFAOYSA-N	19589			CCC(C)CC=C	3769-23-1	VOL	1	[28] Arasaradnam 2014
66	4-Pyridoxic acid	183.16	C8H9NO4	HXACOUQIXZGNBF-UHFFFAOYSA-N	6723	HMDB0000017	C00847	CC1=NC=C(C(=C1O)C(=O)O)CO	524-07-2	MET	1	[37] *Wang 2017
67	4-Tert-Butylphenol	150.22	C10H14O	QHPQWRBYOIRBIT-UHFFFAOYSA-N	7393	HMDB0032063	C14200	CC(C)(C)C1=CC=C(C=C1)O	98-54-4	VOL	1	[29] *Porto-Figueira 2018
68	5-Hydroxyindole-3-acetic acid	191.18	C10H9NO3	DUUGKQCEGZLZNO-UHFFFAOYSA-N	1826	HMDB0000763	C05635	C1=CC2=C(C=C1O)C(=CN2)CC(=O)O	113303-91-6	MET	1	[43] *Qiu 2010
69	5-Hydroxy-L-tryptophan	220.22	C11H12N2O3	LDCYZAJDBXYCGN-VIFPVBQESA-N	439280	HMDB0000472	C00643	C1=CC2=C(C=C1O)C(=CN2)CC(C(=O)O)N	4350-09-8	MET	1	[35] *Cheng 2012
70	5-Hydroxymethyluracil	142.11	C5H6N2O3	JDBGXEHEIRGOBU-UHFFFAOYSA-N	78168	HMDB0000469	C03088	C1=C(C(=O)NC(=O)N1)CO	150-35-6	MET	2	[26] Rozalski 2015; [47] Zheng 2005
71	6,6-Dimethylfulvene	106.17	C8H10	WXACXMWYHXOSIX-UHFFFAOYSA-N	137467			CC(=C1C=CC=C1)C	2175-91-9	VOL	1	[40] Rozhentsov 2014
72	6,6-Dimethylhepta-2,4-diene	124.22	C9H16	GKQLEZIWGSTOGT-UHFFFAOYSA-N	572968			CC=CC=CC(C)(C)C	61716-34-5	VOL	1	[29] *Porto-Figueira 2018
73	6-Hydroxyl-1,6-dihydropurine ribonucleoside	270.24	C10H14N4O5	WGRXVKRHIMUTPD-HRNNJVHXSA-N	126220		C04583	C1=NC(C2=C(N1)N(C=N2)C3C(C(C(O3)CO)O)O)O	136315-04-3	MET	1	[39] Jiang 2015
74	7-methylguanosine	298.28	C11H16N5O5	OGHAROSJZRTIOK-KQYNXXCUSA-O	135445750	HMDB0001107	C20674	CN1C=[N+](C2=C1C(=O)NC(=N2)N)C3C(C(C(O3)CO)O)O	20244-86-4	MET	1	[39] Jiang 2015
75	7-Methyluric acid	182.14	C6H6N4O3	YHNNPKUFPWLTOP-UHFFFAOYSA-N	69160	HMDB0011107	C16355	CN1C2=C(NC(=O)NC2=O)NC1=O	612-37-3	MET	1	[22] Madhavan 2013
76	8-hydroxyguanine	167.13	C5H5N5O2	CLGFIVUFZRGQRP-UHFFFAOYSA-N	135420630	HMDB0002032	C20155	C12=C(NC(=O)N1)N=C(NC2=O)N	5614-64-2	MET	1	[26] Rozalski 2015
77	8-oxo-guanosine	299.24	C10H13N5O6	FPGSEBKFEJEOSA-UHFFFAOYSA-N	259811			C(C1C(C(C(O1)N2C3=C(C(=O)NC(=N3)N)NC2=O)O)O)O	29908-03-0	MET	1	[26] Rozalski 2015
78	Acetaldehyde	44.05	C2H4O	IKHGUXGNUITLKF-UHFFFAOYSA-N	177	HMDB0000990	C00084	CC=O	75-07-0	VOL	1	[28] Arasaradnam 2014
79	Acetamide, N,N'-ethylenebis(N-nitro-	234.17	C6H10N4O6	QYYIAMKTNITMRW-UHFFFAOYSA-N	13537			CC(=O)N(CCN(C(=O)C)[N+](=O)[O-])[N+](=O)[O-]	922-89-4	VOL	1	[40] Rozhentsov 2014
80	Acetoacetic acid	102.09	C4H6O3	WDJHALXBUFZDSR-UHFFFAOYSA-N	96	HMDB0000060	C00164	CC(=O)CC(=O)O	4387-93-3	MET	1	[37] *Wang 2017
81	Acetone	58.08	C3H6O	CSCPPACGZOOCGX-UHFFFAOYSA-N	180	HMDB0001659	C00207	CC(=O)C	67-64-1	VOL	1	[28] Arasaradnam 2014
82	Aconitic acid	174.11	C6H6O6	GTZCVFVGUGFEME-UHFFFAOYSA-N	309			C(C(=CC(=O)O)C(=O)O)C(=O)O	499-12-7	MET	1	[43] *Qiu 2010
83	Adenosine	267.24	C10H13N5O4	OIRDTQYFTABQOQ-KQYNXXCUSA-N	60961	HMDB0000050	C00212	C1=NC(=C2C(=N1)N(C=N2)C3C(C(C(O3)CO)O)O)N	30143-02-3	MET	3	[42] Feng 2005; [38] Hsu 2013; [47] Zheng 2005
84	Adipic acid	146.14	C6H10O4	WNLRTRBMVRJNCN-UHFFFAOYSA-N	196	HMDB0000448	C06104	C(CCC(=O)O)CC(=O)O	124-04-9	MET	1	[50] Wang 2014
85	Allyl isothiocyanate	99.16	C4H5NS	ZOJBYZNEUISWFT-UHFFFAOYSA-N	5971	HMDB0005843	C19317	C=CCN=C=S	57-06-7	VOL	1	[28] Arasaradnam 2014
86	Allyl methyl disulfide	120.2	C4H8S2	XNZOTQPMYMCTBZ-UHFFFAOYSA-N	62434	HMDB0041389	C08383	CSSCC=C	2179-58-0	VOL	1	[29] *Porto-Figueira 2018
87	Aminohippuric acid	194.19	C9H10N2O3	HSMNQINEKMPTIC-UHFFFAOYSA-N	2148	HMDB0001867	D06890	C1=CC(=CC=C1C(=O)NCC(=O)O)N	61-78-9	MET	1	[35] *Cheng 2012
88	Aminomalonic acid	119.08	C3H5NO4	JINBYESILADKFW-UHFFFAOYSA-N	100714	HMDB0001147	C00872	C(C(=O)O)(C(=O)O)N	1068-84-4	MET	1	[43] *Qiu 2010
89	Anisole	108.14	C7H8O	RDOXTESZEPMUJZ-UHFFFAOYSA-N	7519	HMDB0033895	C01403	COC1=CC=CC=C1	100-66-3	VOL	2	[41] Silva 2011; [41] Silva 2011
90	Ascorbic acid	176.12	C6H8O6	CIWBSHSKHKDKBQ-JLAZNSOCSA-N	54670067	HMDB0000044	C00072	C(C(C1C(=C(C(=O)O1)O)O)O)O	299-36-5	MET	2	[23] Deng 2017; [36] *Kim 2019
91	Aspartyllysine	261.28	C10H19N3O5	QGNYWQOMJSTUQZ-BQBZGAKWSA-N	165361	HMDB0004985		C(CCN)CC(C(=O)O)NC(=O)CC(C(=O)O)N	302-84-1	MET	1	[46] Wang 2010
92	Azomethane	58.08	C2H6N2	JCCAVOLDXDEODY-UHFFFAOYSA-N	10421			CN=NC	503-28-6	VOL	1	[28] Arasaradnam 2014
93	Benzaldehyde, 4-[[(1,1-dimethylethyl)dimethylsilyl]oxy]-3-methoxy-	266.41	C14H22O3Si	UBTYFBWZRXUZFF-UHFFFAOYSA-N	10539726			CC(C)(C)[Si](C)(C)OC1=C(C=C(C=C1)C=O)OC	69404-94-0	VOL	1	[40] Rozhentsov 2014
94	Benzene, [3-(2-cyclohexylethyl)-6-cyclopentylhexyl]-	340.59	C25H40	DQHMQFJGANEDIX-UHFFFAOYSA-N	279536			C1CCC(CC1)CCC(CCCC2CCCC2)CCC3=CC=CC=C3	55334-30-0	VOL	1	[40] Rozhentsov 2014
95	Benzoic acid	122.12	C7H6O2	WPYMKLBDIGXBTP-UHFFFAOYSA-N	243	HMDB0001870	C00539	C1=CC=C(C=C1)C(=O)[O-]	532-32-1	MET	1	[50] Wang 2014
96	Bornylene	136.23	C10H16	KUKRLSJNTMLPPK-UHFFFAOYSA-N	10047			CC1(C2CCC1(C=C2)C)C	464-17-5	VOL	2	[41] Silva 2011; [41] Silva 2011
97	Butyraldehyde	72.11	C4H8O	ZTQSAGDEMFDKMZ-UHFFFAOYSA-N	261	HMDB0003543	C01412	CCCC=O	123-72-8	VOL	1	[29] *Porto-Figueira 2018
98	Butyric acid	88.11	C4H8O2	FERIUCNNQQJTOY-UHFFFAOYSA-N	264	HMDB0000039	C00246	CCCC(=O)O	107-92-6	MET	2	[24] *Deng 2019; [24] *Deng 2019
99	C9:0 acylcarnitine OH-subst									MET	1	[46] Wang 2010
100	Carbon disulfide	76.15	CS2	QGJOPFRUJISHPQ-UHFFFAOYSA-N	6348	HMDB0036574	C19033	C(=S)=S	75-15-0	VOL	1	[29] *Porto-Figueira 2018
101	Carnitine	161.2	C7H15NO3	PHIQHXFUZVPYII-UHFFFAOYSA-N	288	HMDB0000062	C00318	C[N+](C)(C)CC(CC(=O)[O-])O	406-76-8	MET	1	[44] *Liesenfeld 2015, [23] Deng 2017
102	Chloromethane	50.49	CH3Cl	NEHMKBQYUWJMIP-UHFFFAOYSA-N	6327		C19446	CCl	74-87-3	VOL	1	[29] *Porto-Figueira 2018
103	Choline	104.17	C5H14NO	OEYIOHPDSNJKLS-UHFFFAOYSA-N	305	HMDB0000097	C00114	C[N+](C)(C)CCO	123-41-1	MET	1	[37] *Wang 2017
104	Cinnamic acid	148.16	C9H8O2	WBYWAXJHAXSJNI-VOTSOKGWSA-N	444539	HMDB0000930	C10438	C1=CC=C(C=C1)C=CC(=O)O	140-10-3	MET	1	[37] *Wang 2017
105	cis-Aconitic acid	174.11	C6H6O6	GTZCVFVGUGFEME-IWQZZHSRSA-N	643757	HMDB0000072	C00417	C(C(=CC(=O)O)C(=O)O)C(=O)O	499-12-7	MET	2	[37] *Wang 2017; [37] *Wang 2017
106	Citric acid	192.12	C6H8O7	KRKNYBCHXYNGOX-UHFFFAOYSA-N	311	HMDB0000094	C00158	C(C(=O)O)C(CC(=O)O)(C(=O)O)O	12262-73-6	MET	6	[31] Chen 2012, [35] *Cheng 2012, [36] *Kim 2019; [43] *Qiu 2010
107	Creatine	131.13	C4H9N3O2	CVSVTCORWBXHQV-UHFFFAOYSA-N	586	HMDB0000064	C00300	CN(CC(=O)O)C(=N)N	57-00-1	MET	1	[37] *Wang 2017
108	Creatinine	113.12	C4H7N3O	DDRJAANPRJIHGJ-UHFFFAOYSA-N	588	HMDB0000562	C00791	CN1CC(=O)N=C1N	60-27-5	MET	4	[35] *Cheng 2012; [36] *Kim 2019; [37] *Wang 2017[36] *Wang 2017
109	Cyclobutylamine	71.12	C4H9N	KZZKOVLJUKWSKX-UHFFFAOYSA-N	75645			C1CC(C1)N	2516-34-9	VOL	1	[28] Arasaradnam 2014
110	Cyclohexene, 5-methyl-3-(1-methylethenyl)-	136.23	C10H16	OJBWHTRRQQNRBF-UHFFFAOYSA-N	55569			CC1CC=CC(C1)C(=C)C	86853-03-4	VOL	1	[29] *Porto-Figueira 2018
111	Cytidine	243.22	C9H13N3O5	UHDGCWIWMRVCDJ-XVFCMESISA-N	6175	HMDB0000089	C00475	C1=CN(C(=O)N=C1N)C2C(C(C(O2)CO)O)O	4395-95-3	MET	4	[42] Feng 2005; [38] Hsu 2013; [45] Wang 2010; [47] Zheng 2005
112	D-Arabinitol	152.15	C5H12O5	HEBKCHPVOIAQTA-QWWZWVQMSA-N	94154	HMDB0000568	C01904	C(C(C(C(CO)O)O)O)O	2152-56-9	MET	1	[35] *Cheng 2012
113	D-Glucose	180.16	C6H12O6	WQZGKKKJIJFFOK-GASJEMHNSA-N	5793	HMDB0000122	C00031	C(C1C(C(C(C(O1)O)O)O)O)O	2280-44-6	MET	2	[24] *Deng 2019; [24] *Deng 2019
114	D-Glucuronic Acid	194.14	C6H10O7	AEMOLEFTQBMNLQ-AQKNRBDQSA-N	94715	HMDB0000127	C00191	C1(C(C(OC(C1O)O)C(=O)O)O)O	528-16-5	MET	1	[35] *Cheng 2012
115	Dimethyl disulfide	94.2	C2H6S2	WQOXQRCZOLPYPM-UHFFFAOYSA-N	12232	HMDB0005879	C08371	CSSC	624-92-0	VOL	1	[41] Silva 2011
116	Dimethyl sulfide	62.14	C2H6S	QMMFVYPAHWMCMS-UHFFFAOYSA-N	1068	HMDB0002303	C00580	CSC	75-18-3	VOL	1	[29] *Porto-Figueira 2018
117	Dimethyl sulfone	94.13	C2H6O2S	HHVIBTZHLRERCL-UHFFFAOYSA-N	6213	HMDB0004983	C11142	CS(=O)(=O)C	22230-82-6	MET	1	[37] *Wang 2017
118	Dopaquinine	195.17	C9H9NO4	AHMIDUVKSGCHAU-LURJTMIESA-N	439316	HMDB0001229	C00822	C1=CC(=O)C(=O)C=C1CC(C(=O)O)N	25520-73-4	MET	1	[22] Madhavan 2013
119	D-Xylose	150.13	C5H10O5	SRBFZHDQGSBBOR-IOVATXLUSA-N	135191	HMDB0000098	C00181	C1C(C(C(C(O1)O)O)O)O	50855-32-8	MET	1	[35] *Cheng 2012
120	Ethanol	46.07	C2H6O	LFQSCWFLJHTTHZ-UHFFFAOYSA-N	702	HMDB0000108	C00469	CCO	704-15-4	MET	1	[50] Wang 2014
121	Ethanone, 1-(2,4,5-triethylphenyl)-	204.31	C14H20O	HBRKVQBUDYDXJN-UHFFFAOYSA-N	604908			CCC1=CC(=C(C=C1CC)C(=O)C)CC		VOL	1	[29] *Porto-Figueira 2018
122	Ether	74.12	C4H10O	RTZKZFJDLAIYFH-UHFFFAOYSA-N	3283	HMDB0062326	C13240	CCOCC	60-29-7	VOL	1	[29] *Porto-Figueira 2018
123	Ethyl methyl disulfide	108.23	C3H8S2	XLTBPTGNNLIKRW-UHFFFAOYSA-N	123388	HMDB0032912		CCSSC	20333-39-5	VOL	1	[29] *Porto-Figueira 2018
124	Ethylene oxide	44.05	C3H4O3	IAYPIBMASNFSPL-UHFFFAOYSA-N	7303	METPA0832	C06548	C1CO1	75-21-8	VOL	1	[28] Arasaradnam 2014
125	Fumaric acid	116.07	C4H4O4	VZCYOOQTPOCHFL-OWOJBTEDSA-N	444972	HMDB0000134	C00122	C(=CC(=O)O)C(=O)O	110-17-8	MET	2	[35] *Cheng 2012; [37] *Wang 2017
126	Furan	68.07	C4H4O	YLQBMQCUIZJEEH-UHFFFAOYSA-N	8029	HMDB0013785	C14275	C1=COC=C1	110-00-9	VOL	1	[29] *Porto-Figueira 2018
127	Galactaric acid	210.14	C6H10O8	DSLZVSRJTYRBFB-DUHBMQHGSA-N	3037582	HMDB0000639	C00879	C(C(C(C(=O)O)O)O)(C(C(=O)O)O)O	526-99-8	MET	1	[44] *Liesenfeld 2015
128	gamma-Glutamylvaline	246.26	C10H18N2O5	AQAKHZVPOOGUCK-XPUUQOCRSA-N	7015683	HMDB0011172		CC(C)C(C(=O)O)NC(=O)CCC(C(=O)O)N		MET	1	[44] *Liesenfeld 2015
129	gamma-Terpinene	136.23	C10H16	YKFLAYDHMOASIY-UHFFFAOYSA-N	7461	HMDB0005806	C09900	CC1=CCC(=CC1)C(C)C	99-85-4	VOL	2	[41] Silva 2011; [41] Silva 2011
130	Gluconic acid	196.16	C6H12O7	RGHNJXZEOKUKBD-SQOUGZDYSA-N	10690	HMDB0000625	C00257	C(C(C(C(C(C(=O)O)O)O)O)O)O	526-95-4	MET	1	[44] *Liesenfeld 2015
131	Glutaric acid	132.11	C5H8O4	JFCQEDHGNNZCLN-UHFFFAOYSA-N	743	HMDB0000661	C00489	C(CC(=O)O)CC(=O)O	110-94-1	MET	1	[43] *Qiu 2010; [43] *Qiu 2010
132	Glycerol	92.09	C3H8O3	PEDCQBHIVMGVHV-UHFFFAOYSA-N	753	HMDB0000131	C00116	C(C(CO)O)O	25618-55-7	MET	1	[36] *Kim 2019
133	Glycocyamine	117.11	C3H7N3O2	BPMFZUMJYQTVII-UHFFFAOYSA-N	763	HMDB0000128	C00581	C(C(=O)[O-])[NH+]=C(N)N	352-97-6	MET	1	[37] *Wang 2017
134	Glycolic acid	76.05	C2H4O3	AEMRFAOFKBGASW-UHFFFAOYSA-N	757	HMDB0000115	C00160	C(C(=O)O)O	1033720-48-7	MET	1	[35] *Cheng 2012
135	Glycylproline	172.18	C7H12N2O3	KZNQNBZMBZJQJO-UHFFFAOYSA-N	44369312	HMDB0000721		C1CC(N(C1)C(=O)C[NH3+])C(=O)[O-]	704-15-4	MET	1	[43] *Qiu 2010
136	Guaiacol	124.14	C7H8O2	LHGVFZTZFXWLCP-UHFFFAOYSA-N	460	HMDB0001398	C15572	COC1=CC=CC=C1O	90-05-1	VOL	2	[29] *Porto-Figueira 2018; [44] *Liesenfeld 2015
137	Guanosine	283.24	C10H13N5O5	NYHBQMYGNKIUIF-UUOKFMHZSA-N	6802	HMDB0000133	C00387	C1=NC2=C(N1C3C(C(C(O3)CO)O)O)N=C(NC2=O)N	118-00-3	MET	1	[42] Feng 2005
138	Heptanal	114.19	C7H14O	FXHGMKSSBGDXIY-UHFFFAOYSA-N	8130	HMDB0031475	C14390	CCCCCCC=O	111-71-7	VOL	1	[41] Silva 2011
139	Hexanal	100.16	C6H12O	JARKCYVAAOWBJS-UHFFFAOYSA-N	6184	HMDB0005994	C02373	CCCCCC=O	66-25-1	VOL	3	[41] Silva 2011; [28] Arasaradnam 2014; [29] *Porto-Figueira 2018
140	Hexane	86.18	C6H14	VLKZOEOYAKHREP-UHFFFAOYSA-N	8058	HMDB0029600	C11271	CCCCCC	110-54-3	VOL	1	[29] *Porto-Figueira 2018
141	Hexenol, (E)-	100.16	C6H12O	JHEPBQHNVNUAFL-UHFFFAOYSA-N	53955250			CCCCC=CO		VOL	1	[28] Arasaradnam 2014
142	Hippuric acid	179.17	C9H9NO3	QIAFMBKCNZACKA-UHFFFAOYSA-N	464	HMDB0000714	C01586	C1=CC=C(C=C1)C(=O)NCC(=O)O	140480-84-8	MET	7	[35] *Cheng 2012; [36] *Kim 2019; [43] *Qiu 2010; [37] *Wang 2017; [37] *Wang 2017
143	Homogentisic acid	168.15	C8H8O4	IGMNYECMUMZDDF-UHFFFAOYSA-N	780	HMDB0000130	C00544	C1=CC(=C(C=C1O)CC(=O)O)O	451-13-8	MET	1	[37] *Wang 2017
144	Homovanillic acid	182.17	C9H10O4	QRMZSPFSDQBLIX-UHFFFAOYSA-N	1738	HMDB0000118	C05582	COC1=C(C=CC(=C1)CC(=O)O)O	306-08-1	MET	1	[35] *Cheng 2012
145	Hydroquinone	110.11	C6H6O2	QIGBRXMKCJKVMJ-UHFFFAOYSA-N	785	HMDB0002434	C00530	C1=CC(=CC=C1O)O	122-95-2	MET	1	[44] *Liesenfeld 2015
146	Hydroxyproline	131.13	C5H9NO3	PMMYEEVYMWASQN-DMTCNVIQSA-N	5810	HMDB0000725	C01157	C1C(CNC1C(=O)O)O	13504-85-3	MET	2	[24] *Deng 2019; [24] *Deng 2019
147	Hydroxyprolyl-Hydroxyproline	244.24	C10H16N2O5	HXWNRESJYUCPRA-UHFFFAOYSA-N	61159526	HMDB0028864		C1C(CNC1C(=O)N2CC(CC2C(=O)O)O)O		MET	1	[44] *Liesenfeld 2015
148	Indole	117.15	C8H7N	SIKJAQJRHWYJAI-UHFFFAOYSA-N	798	HMDB0000738	C00463	C1=CC=C2C(=C1)C=CN2	120-72-9	MET	1	[35] *Cheng 2012
149	Indole-3-acetic acid	175.18	C10H9NO2	SEOVTRFCIGRIMH-UHFFFAOYSA-N	802	HMDB0000197	C00954	C1=CC=C2C(=C1)C(=CN2)CC(=O)O	24420-86-8	MET	5	[35] *Cheng 2012; [24] *Deng 2019; [24] *Deng 2019; [44] *Liesenfeld 2015; [37] *Wang 2017
150	Inosine	268.23	C10H12N4O5	UGQMRVRMYYASKQ-KQYNXXCUSA-N	135398641	HMDB0000195	C00294	C1=NC2=C(C(=O)N1)N=CN2C3C(C(C(O3)CO)O)O	292853-81-7	MET	3	[42] Feng 2005; [38] Hsu 2013; [47] Zheng 2005
151	Inositol	180.16	C6H12O6	CDAISMWEOUEBRE-UHFFFAOYSA-N	892	HMDB0000211	C00137	C1(C(C(C(C(C1O)O)O)O)O)O	173524-45-3	MET	1	[44] *Liesenfeld 2015
152	Isocitric acid	192.12	C6H8O7	ODBLHEXUDAPZAU-UHFFFAOYSA-N	1198	HMDB0000193	C00311	C(C(C(C(=O)O)O)C(=O)O)C(=O)O	320-77-4	MET	2	[43] *Qiu 2010; [37] *Wang 2017
153	Isoprene	68.12	C5H8	RRHGJUQNOFWUDK-UHFFFAOYSA-N	6557	METPA1314	C16521	CC(=C)C=C	78-79-5	VOL	1	[29] *Porto-Figueira 2018
154	Isothiocyanatocyclopropane	99.16	C4H5NS	JGFBQFKZKSSODQ-UHFFFAOYSA-N	92463	HMDB0061872		C1CC1N=C=S	56601-42-4	VOL	1	[28] Arasaradnam 2014
155	Kynurenic acid	189.17	C10H7NO3	HCZHHEIFKROPDY-UHFFFAOYSA-N	3845	HMDB0000715	C01717	C1=CC=C2C(=C1)C(=O)C=C(N2)C(=O)O	1000340-56-6	MET	1	[35] *Cheng 2012
156	Lactic acid	90.08	C3H6O3	JVTAAEKCZFNVCJ-UHFFFAOYSA-N	612	HMDB0144295	C01432	CC(C(=O)O)O	10326-41-7	MET	1	[31] Chen 2012
157	Leucodopachrome	195.17	C9H9NO4	JDWYRSDDJVCWPB-LURJTMIESA-N	161255	HMDB0004067	C05604	C1C(NC2=CC(=C(C=C21)O)O)C(=O)O	18766-67-1	MET	1	[22] Madhavan 2013
158	Leucylproline	228.29	C11H20N2O3	VTJUNIYRYIAIHF-IUCAKERBSA-N	11893568	HMDB0011175		CC(C)CC(C(=O)N1CCCC1C(=O)O)N	20166-34-1	MET	1	[46] Wang 2010
159	L-Acetylcarnitine	203.24	C9H17NO4	RDHQFKQIGNGIED-MRVPVSSYSA-N	7045767	HMDB0000201	C02571	CC(=O)OC(CC(=O)[O-])C[N+](C)(C)C	3040-38-8	MET	2	[35] *Cheng 2012; [46] Wang 2010
160	L-Alanine	89.09	C3H7NO2	QNAYBMKLOCPYGJ-REOHCLBHSA-N	5950	HMDB0000161	C00041	CC(C(=O)O)N	115967-49-2	MET	3	[35] *Cheng 2012; [36] *Kim 2019; [37] *Wang 2017
161	L-Arabinose	150	C5H10O5	SRBFZHDQGSBBOR-HWQSCIPKSA-N	439195	HMDB0000646	C00259	C1C(C(C(C(O1)O)O)O)O	147-81-9	MET	1	[44] *Liesenfeld 2015
162	L-Arginine	174.2	C6H14N4O2	ODKSFYDXXFIFQN-BYPYZUCNSA-N	6322	HMDB0000517	C00062	C(CC(C(=O)O)N)CN=C(N)N	1119-34-2	MET	1	[31] Chen 2012
163	L-Asparagine	132.12	C4H8N2O3	DCXYFEDJOCDNAF-REOHCLBHSA-N	6267	HMDB0000168	C00152	C(C(C(=O)O)N)C(=O)N	3130-87-8	MET	2	[43] *Qiu 2010; [37] *Wang 2017
164	L-Aspartic acid	133.1	C4H7NO4	CKLJMWTZIZZHCS-REOHCLBHSA-N	5960	HMDB0000191	C00049	C(C(C(=O)O)N)C(=O)O	25608-40-6	MET	3	[24] *Deng 2019; [24] *Deng 2019; [31] Chen 2012
165	L-Cysteine	121.16	C3H7NO2S	XUJNEKJLAYXESH-REOHCLBHSA-N	5862	HMDB0000574	C00097	C(C(C(=O)O)N)S	4371-52-2	MET	1	[37] *Wang 2017
166	L-Dopa	197.19	C9H11NO4	WTDRDQBEARUVNC-LURJTMIESA-N	6047	HMDB0000181	C00355	C1=CC(=C(C=C1CC(C(=O)O)N)O)O	587-45-1	MET	2	[24] *Deng 2019; [24] *Deng 2019
167	L-Glutamic acid	147.13	C5H9NO4	WHUUTDBJXJRKMK-VKHMYHEASA-N	33032	HMDB0000148	C00025	C(CC(=O)O)C(C(=O)O)N	56-86-0	MET	1	[43] *Qiu 2010
168	L-Glutamine	146.14	C5H10N2O3	ZDXPYRJPNDTMRX-VKHMYHEASA-N	5961	HMDB0000641	C00064	C(CC(=O)N)C(C(=O)O)N	32640-56-5	MET	1	[37] *Wang 2017
169	L-Histidine	155.15	C6H9N3O2	HNDVDQJCIGZPNO-YFKPBYRVSA-N	6274	HMDB0000177	C00135	C1=C(NC=N1)CC(C(=O)O)N	150-35-6	MET	3	[35] *Cheng 2012; [43] *Qiu 2010; [43] *Qiu 2010
170	L-Histidinol	141.17	C6H11N3O	ZQISRDCJNBUVMM-YFKPBYRVSA-N	165271	HMDB0003431	C00860	C1=C(NC=N1)CC(CO)N	4836-52-6	MET	1	[35] *Cheng 2012
171	L-Homocysteine	135.19	C4H9NO2S	FFFHZYDWPBMWHY-VKHMYHEASA-N	91552	HMDB00742	C00155	C(CS)C(C(=O)[O-])[NH3+]	6027-13-0	MET	1	[37] *Wang 2017
172	L-Isoleucine	131.17	C6H13NO2	AGPKZVBTJJNPAG-WHFBIAKZSA-N	6306	HMDB0000172	C00407	CCC(C)C(C(=O)O)N	24629-25-2	MET	3	[31] Chen 2012; [44] *Liesenfeld 2015; [43] *Qiu 2010
173	L-Kynurenine	208.21	C10H12N2O3	YGPSJZOEDVAXAB-QMMMGPOBSA-N	161166	HMDB0000684	C00328	C1=CC=C(C(=C1)C(=O)CC(C(=O)O)N)N	13441-51-5	MET	2	[24] *Deng 2019; [24] *Deng 2019
174	L-Leucine	131.17	C6H13NO2	ROHFNLRQFUQHCH-YFKPBYRVSA-N	6106	HMDB0000687	C00123	CC(C)CC(C(=O)O)N	112245-13-3	MET	2	[31] Chen 2012; [43] *Qiu 2010
175	L-Lysine	146.19	C6H14N2O2	KDXKERNSBIXSRK-YFKPBYRVSA-N	5962	HMDB0000182	C00047	C(CCN)CC(C(=O)O)N	20166-34-1	MET	1	[43] *Qiu 2010
176	L-Methionine	149.21	C5H11NO2S	FFEARJCKVFRZRR-BYPYZUCNSA-N	6137	HMDB0000696	C00073	CSCCC(C(=O)O)N	24425-78-3	MET	1	[31] Chen 2012
177	L-Octanoylcarnitine	287.4	C15H29NO4	CXTATJFJDMJMIY-CYBMUJFWSA-N	11953814	HMDB0000791	C02838	CCCCCCCC(=O)OC(CC(=O)[O-])C[N+](C)(C)C	25243-95-2	MET	1	[32] Yue 2013
178	L-Phenylalanine	165.19	C9H11NO2	COLNVLDHVKWLRT-QMMMGPOBSA-N	6140	HMDB0000159	C00079	C1=CC=C(C=C1)CC(C(=O)O)N	149597-92-2	MET	1	[37] *Wang 2017
179	L-Proline	115.13	C5H9NO2	ONIBWKKTOPOVIA-BYPYZUCNSA-N	145742	HMDB0000162	C00148	C1CC(NC1)C(=O)O	1150316-19-0	MET	2	[24] *Deng 2019; [24] *Deng 2019
180	L-Pyroglutamic acid	129.11	C5H7NO3	ODHCTXKNWHHXJC-VKHMYHEASA-N	7405	HMDB0000267	C01879	C1CC(=O)NC1C(=O)O	149-87-1	MET	2	[43] *Qiu 2010; [43] *Qiu 2010
181	L-Serine	105.09	C3H7NO3	MTCFGRXMJLQNBG-REOHCLBHSA-N	5951	HMDB0000187	C00065	C(C(C(=O)O)N)O	302-84-1	MET	2	[35] *Cheng 2012; [43] *Qiu 2010
182	L-Sorbose	180.16	C6H12O6	LKDRXBCSQODPBY-AMVSKUEXSA-N	439192	HMDB0001266	C00247	C1C(C(C(C(O1)(CO)O)O)O)O	87-79-6	MET	1	[35] *Cheng 2012
183	L-Threonine	119.12	C4H9NO3	AYFVYJQAPQTCCC-GBXIJSLDSA-N	6288	HMDB0000167	C00188	CC(C(C(=O)O)N)O	13095-55-1	MET	3	[36] *Kim 2019; [44] *Liesenfeld 2015; [43] *Qiu 2010
184	L-Tryptophan	204.23	C11H12N2O2	QIVBCDIJIAJPQS-VIFPVBQESA-N	6305	HMDB0000929	C00078	C1=CC=C2C(=C1)C(=CN2)CC(C(=O)O)N	73-22-3	MET	4	[35] *Cheng 2012; [44] *Liesenfeld 2015; [43] *Qiu 2010; [43] *Qiu 2010
185	L-Tyrosine	181.19	C9H11NO3	OUYCCCASQSFEME-QMMMGPOBSA-N	6057	HMDB0000158	C00082	C1=CC(=CC=C1CC(C(=O)O)N)O	55520-40-6	MET	3	[35] *Cheng 2012; [44] *Liesenfeld 2015; [43] *Qiu 2010
186	L-Valine	117.15	C5H11NO2	KZSNJWFQEVHDMF-BYPYZUCNSA-N	6287	HMDB0000883	C00183	CC(C)C(C(=O)O)N	146548-59-6	MET	2	[35] *Cheng 2012; [36] *Kim 2019
187	Maleamic acid	115	C4H5NO3	FSQQTNAZHBEJLS-UPHRSURJSA-N	5280451	METPA0190	C01596	C(=CC(=O)O)C(=O)N	29996-04-1	MET	1	[44] *Liesenfeld 2015
188	Malic acid	134.09	C4H6O5	BJEPYKJPYRNKOW-UHFFFAOYSA-N	525	HMDB0000744	C00711	C(C(C(=O)O)O)C(=O)O	124501-05-9	MET	1	[31] Chen 2012
189	Mannitol	182	C6H14O6	FBPFZTCFMRRESA-KVTDHHQDSA-N	6251	HMDB0000765	C00392	C(C(C(C(C(CO)O)O)O)O)O	133-43-7	MET	1	[44] *Liesenfeld 2015
190	Methanethiol	48.11	CH3SH	LSDPWZHWYPCBBB-UHFFFAOYSA-N	878	HMDB0003227	C00409	CS	74-93-1	VOL	1	[29] *Porto-Figueira 2018
191	Methyl Salicylurate	209.2	C10H11NO4	PXFSDQXXIDCRPA-UHFFFAOYSA-N	108729			COC(=O)CNC(=O)C1=CC=CC=C1O	55493-89-5	MET	1	[43] *Qiu 2010
192	Methylamine	31.06	CH5N	BAVYZALUXZFZLV-UHFFFAOYSA-N	6329	HMDB0000164	C00218	CN	3767-37-1	MET	1	[37] *Wang 2017
193	Myristic acid	228.37	C14H28O2	TUNFSRHWOTWDNC-UHFFFAOYSA-N	11005	HMDB0000806	C06424	CCCCCCCCCCCCCC(=O)O	32112-52-0	MET	1	[35] *Cheng 2012
194	N,N-Dimethylguanosine	311.29	C12H17N5O5	RSPURTUNRHNVGF-IOSLPCCCSA-N	92919	HMDB0004824		CN(C)C1=NC2=C(C(=O)N1)N=CN2C3C(C(C(O3)CO)O)O	13269-19-7	MET	1	[46] Wang 2010
195	N,N-Dimethylthiourea	104.18	C3H8N2S	ZQGWBPQBZHMUFG-UHFFFAOYSA-N	3034192			CN(C)C(=S)N	6972-05-0	VOL	1	[28] Arasaradnam 2014
196	N1,N12-Diacetylspermine	286.41	C14H30N4O2	NPDTUDWGJMBVEP-UHFFFAOYSA-N	132680	HMDB0002172	C03413	CC(=O)NCCCNCCCCNCCCNC(=O)C	61345-83-3	MET	3	[24] *Deng 2019; [24] *Deng 2019; [25]* Nakajima 2018
197	N1,N8-acetylspermidine	229.32	C11H23N3O2	BKCVMAZDKFQPHB-UHFFFAOYSA-N	389613	HMDB0041947		CC(=O)NCCCCNCCCNC(=O)C		MET	1	[25]* Nakajima 2018
198	N1-acetylspermidine	187.28	C9H21N3O	MQTAVJHICJWXBR-UHFFFAOYSA-N	496	HMDB0001276	C00612	CC(=O)NCCCNCCCCN	14278-49-0	MET	1	[25]* Nakajima 2018
199	N1-acetylspermine	244.38	C12H28N4O	GUNURVWAJRRUAV-UHFFFAOYSA-N	916	HMDB0001186	C02567	CC(=O)NCCCNCCCCNCCCN	25593-72-0	MET	1	[25]* Nakajima 2018
200	N4-Acetylcytidine	285.25	C11H15N3O6	NIDVTARKFBZMOT-PEBGCTIMSA-N	107461	HMDB0005923		CC(=O)NC1=NC(=O)N(C=C1)C2C(C(C(O2)CO)O)O	3597-45-3	MET	2	[42] Feng 2005; [47] Zheng 2005
201	N6-Methyladenosine	281.27	C11H15N5O4	VQAYFKKCNSOZKM-IOSLPCCCSA-N	102175	HMDB0004044		CNC1=C2C(=NC=N1)N(C=N2)C3C(C(C(O3)CO)O)O	1867-73-8	MET	3	[42] Feng 2005; [45] Wang 2010; [47] Zheng 2005
202	N-Acetyl-L-Aspartic acid	175.14	C6H9NO5	OTCCIMWXFLJLIA-BYPYZUCNSA-N	65065	HMDB0000812	C01042	CC(=O)NC(CC(=O)O)C(=O)O	997-55-7	MET	1	[43] *Qiu 2010
203	N-alpha-Acetyl-L-lysine	188.22	C8H16N2O3	VEYYWZRYIYDQJM-ZETCQYMHSA-N	6992697	HMDB0000446	C12989	CC(=O)NC(CCCCN)C(=O)O	1946-82-3	MET	1	[35] *Cheng 2012
204	Nonanoyl carnitine	301.42	C16H31NO4	MPSPNFAQQQMFLK-CQSZACIVSA-N	91825642			CCCCCCCCC(=O)OC(CC(=O)[O-])C[N+](C)(C)C		MET	1	[46] Wang 2010
205	Oxalic acid	90.03	C2H2O4	MUBZPKHOEPUJKR-UHFFFAOYSA-N	971	HMDB0002329	C00209	C(=O)(C(=O)O)O	10377-62-5	MET/VOL	2	[28] Arasaradnam 2014; [44] *Liesenfeld 2015
206	Oxepane	100.16	C6H12O	UHHKSVZZTYJVEG-UHFFFAOYSA-N	11618			C1CCCOCC1	592-90-5	VOL	1	[28] Arasaradnam 2014
207	Oxime-, methoxy-phenyl-_	151.16	C8H9NO2	HUYDCTLGGLCUTE-HJWRWDBZSA-N	9602988			COC(=NO)C1=CC=CC=C1; CO/C(=N\O)/C1=CC=CC=C1		VOL	1	[28] Arasaradnam 2014
208	p-Cresol	108.14	C7H8O	IWDCLRJOBJJRNH-UHFFFAOYSA-N	2879	HMDB0001858	C01468	CC1=CC=C(C=C1)O	106-44-5	MET/VOL	5	[41] Silva 2011; [35] *Cheng 2012; [44] *Liesenfeld 2015; [43] *Qiu 2010 [43] *Qiu 2010
209	P-Cresol glucoronide	284.26	C13H16O7	JPAUCQAJHLSMQW-XPORZQOISA-N	154035	HMDB0011686		CC1=CC=C(C=C1)OC2C(C(C(C(O2)C(=O)O)O)O)O	17680-99-8	MET	1	[44] *Liesenfeld 2015
210	P-Cymene	134.22	C10H14	HFPZCAJZSCWRBC-UHFFFAOYSA-N	7463	HMDB0005805	C06575	CC1=CC=C(C=C1)C(C)C	99-87-6	VOL	1	[41] Silva 2011
211	Pentane	72.15	C5H12	OFBQJSOFQDEBGM-UHFFFAOYSA-N	8003	HMDB0029603		CCCCC	109-66-0	VOL	1	[29] *Porto-Figueira 2018
212	Pentanoic acid, 2,2,4-trimethyl-3-carboxyisopropyl, isobutyl ester	286.41	C16H30O4	JIYRKVLLOCBJHR-UHFFFAOYSA-N	551220			CC(C)COC(=O)C(C)(C)C(C(C)C)C(=O)OC(C)C		VOL	1	[40] Rozhentsov 2014
213	Phenol	94.11	C6H6O	ISWSIDIOOBJBQZ-UHFFFAOYSA-N	996	HMDB0000228	C00146	C1=CC=C(C=C1)O	100790-31-6	MET/VOL	2	[29] *Porto-Figueira 2018; [35] *Cheng 2012
214	Phenylacetic acid	136.15	C8H8O2	WLJVXDMOQOGPHL-UHFFFAOYSA-N	999	HMDB0000209	C07086	C1=CC=C(C=C1)CC(=O)O	103-82-2	MET	2	[43] *Qiu 2010 [43] *Qiu 2010
215	Phenylacetylglutamine	264.28	C13H16N2O4	JFLIEFSWGNOPJJ-JTQLQIEISA-N	92258	HMDB0006344	C04148	C1=CC=C(C=C1)CC(=O)NC(CCC(=O)N)C(=O)O	28047-15-6	MET	3	[43] *Qiu 2010 [43] *Qiu 2010; [33] Wang 2010
216	Pro-leu	228.29	C11H20N2O3	ZKQOUHVVXABNDG-IUCAKERBSA-N	444109			CC(C)CC(C(=O)O)NC(=O)C1CCCN1	112245-13-3	MET	1	[46] Wang 2010
217	Pseudouridine	244.2	C9H12N2O6	PTJWIQPHWPFNBW-GBNDHIKLSA-N	15047	HMDB0000767	C02067	C1=C(C(=O)NC(=O)N1)C2C(C(C(O2)CO)O)O	134907-84-9	MET	3	[42] Feng 2005; [45] Wang 2010; [47] Zheng 2005
218	Putrescine	88.15	C4H12N2	KIDHWZJUCRJVML-UHFFFAOYSA-N	1045	HMDB0001414	C00134	C(CCN)CN	110-60-1	MET	3	[35] *Cheng 2012; [24] *Deng 2019[24] *Deng 2019
219	Pyridoxal	167.16	C8H9NO3	RADKZDMFGJYCBB-UHFFFAOYSA-N	1050	HMDB0001545	C00250	CC1=NC=C(C(=C1O)C=O)CO	65-22-5	MET	1	[35] *Cheng 2012
220	Pyrogallol	126	C6H6O3	WQGWDDDVZFFDIG-UHFFFAOYSA-N	1057	HMDB0013674	C01108	C1=CC(=C(C(=C1)O)O)O	35296-77-6	MET	1	[44] *Liesenfeld 2015
221	Pyrrole-2-carboxylic acid	111	C5H5NO2	WRHZVMBBRYBTKZ-UHFFFAOYSA-N	12473	HMDB0004230	C05942	C1=CNC(=C1)C(=O)O	634-97-9	MET	1	[44] *Liesenfeld 2015
222	Pyruvic acid	88.06	C3H3O3	LCTONWCANYUPML-UHFFFAOYSA-N	1060	HMDB0000243	C00022	CC(=O)C(=O)O	127-17-3	MET	2	[35] *Cheng 2012; [44] *Liesenfeld 2015
223	Salicyluric acid	195.17	C9H9NO4	ONJSZLXSECQROL-UHFFFAOYSA-N	10253	HMDB0000840	C07588	C1=CC=C(C(=C1)C(=O)NCC(=O)O)O	132390-61-5	MET	2	[43] *Qiu 2010; [43] *Qiu 2010
224	Sarcosine	89.09	C3H7NO2	FSYKKLYZXJSNPZ-UHFFFAOYSA-N	1088	HMDB0000271	C00213	CNCC(=O)O	107-97-1	MET	1	[24] *Deng 2019
225	Spermidine	145.25	C7H19N3	ATHGHQPFGPMSJY-UHFFFAOYSA-N	1102	HMDB0001257	C00315	C(CCNCCCN)CN	124-20-9	MET	1	[25]* Nakajima 2018
226	Spermine	202.34	C10H26N4	PFNFFQXMRSDOHW-UHFFFAOYSA-N	1103	HMDB0001256	C00750	C(CCNCCCN)CNCCCN	71-44-3	MET	1	[25]* Nakajima 2018
227	Sphinganine	301.51	C18H39NO2	OTKJDMGTUTTYMP-ZWKOTPCHSA-N	91486	HMDB0000269	C00836	CCCCCCCCCCCCCCCC(C(CO)N)O	764-22-7	MET	2	[32] Yue 2013; [32] Yue 2013
228	Styrene	104.15	C8H8	PPBRXRYQALVLMV-UHFFFAOYSA-N	7501	HMDB0034240	C07083	C=CC1=CC=CC=C1	100-42-5	VOL	1	[28] Arasaradnam 2014
229	Succinic acid	118.09	C4H6O4	KDYFGRWQOYBRFD-UHFFFAOYSA-N	1110	HMDB0000254	C00042	C(CC(=O)O)C(=O)O	110-15-6	MET	4	[35] *Cheng 2012; [23] Deng 2017; [44] *Liesenfeld 2015; [43] *Qiu 2010
230	Tartaric acid	150.09	C4H6O6	FEWJPZIEWOKRBE-JCYAYHJZSA-N	444305	HMDB0000956	C00898	C(C(C(=O)O)O)(C(=O)O)O	134865-37-5	MET	1	[44] *Liesenfeld 2015
231	Taurine	125.15	C2H7NO3S	XOAAWQZATWQOTB-UHFFFAOYSA-N	1123	HMDB0000251	C00245	C(CS(=O)(=O)O)N	107-35-7	MET	1	[36] *Kim 2019
232	Tetradecenoyl carnitine (C14:1)	369.5	C21H39NO4	BUBHHSHBKWNLLG-CLHDZIPGSA-N	136212425	HMDB0062588		CCCCCCCCCCCC=CC(=O)OC(CC(=O)[O-])C[N+](C)(C)C		MET	2	[24] *Deng 2019; [24] *Deng 2019
233	Thiophene	84.14	C4H4S	YTPLMLYBLZKORZ-UHFFFAOYSA-N	8030	HMDB0029718	C02595	C1=CSC=C1	110-02-1	VOL	1	[29] *Porto-Figueira 2018
234	Thiophene, 2-methoxy-5-methyl-	128.19	C6H8OS	RULFUZCLYMDADI-UHFFFAOYSA-N	141615			CC1=CC=C(S1)OC	31053-55-1	VOL	1	[29] *Porto-Figueira 2018
235	Threonic acid	136.1	C4H8O5	JPIJQSOTBSSVTP-STHAYSLISA-N	5460407	HMDB0062620	C01620	C(C(C(C(=O)O)O)O)O	3909-04-12	MET	1	[35] *Cheng 2012
236	Thymidine	242.23	C10H14N2O5	IQFYYKKMVGJFEH-XLPZGREQSA-N	5789	HMDB0000273	C00214	CC1=CN(C(=O)NC1=O)C2CC(C(O2)CO)O	3424-98-4	MET	1	[37] *Wang 2017
237	Tiglic aldehyde	84.12	C5H8O	ACWQBUSCFPJUPN-HWKANZROSA-N	5321950	HMDB0031512		CC=C(C)C=O	497-03-0	VOL	1	[29] *Porto-Figueira 2018
238	trans-Aconitic acid	174.11	C6H6O6	GTZCVFVGUGFEME-HNQUOIGGSA-N	444212	HMDB0000958	C02341	C(C(=CC(=O)O)C(=O)O)C(=O)O	499-12-7	MET	2	[37] *Wang 2017; [44] *Liesenfeld 2015
239	Tridecanoyl carnitine	357.5	C20H39NO4	OLAOWMDKXPIITQ-UHFFFAOYSA-N	3072472			CCCCCCCCCCCCC(=O)OC(CC(=O)[O-])C[N+](C)(C)C	142674-35-9	MET	1	[46] Wang 2010
240	Trigonelline	137.14	C7H7NO2	WWNNZCOKKKDOPX-UHFFFAOYSA-N	5570	HMDB0000875	C01004	C[N+]1=CC=CC(=C1)C(=O)[O-]	535-83-1	MET	1	[37] *Wang 2017
241	Trimethylamine oxide	75.11	C3H9NO	UYPYRKYUKCHHIB-UHFFFAOYSA-N	1145	HMDB0000925	C01104	C[N+](C)(C)[O-]	1184-78-7	MET	1	[35] *Cheng 2012
242	Uracil	112.09	C4H4N2O2	ISAKRJDGNUQOIC-UHFFFAOYSA-N	1174	HMDB0000300	C00106	C1=CNC(=O)NC1=O	103204-67-7	MET	2	[35] *Cheng 2012; [37] *Wang 2017
243	Urea	60.06	CH4N2O	XSQUKJJJFZCRTK-UHFFFAOYSA-N	1176	HMDB0000294	C00086	C(=O)(N)N	4744-36-9	MET	4	[35] *Cheng 2012; [36] *Kim 2019; [44] *Liesenfeld 2015; [37] *Wang 2017
244	Uridine	244.2	C9H12N2O6	DRTQHJPVMGBUCF-XVFCMESISA-N	6029	HMDB0000296	C00299	C1=CN(C(=O)NC1=O)C2C(C(C(O2)CO)O)O	58-96-8	MET	3	[35] *Cheng 2012; [42] Feng 2005; [46] Wang 2010

## Sheet: Table S2
#	ID	Retention time (min)	m/z	Trend	With respect to	Kind	Reference
1	unknown	0.62	265.118	UP	control	MET	[46] Wang 2010
2	unknown	0.62	265.118	UP	control	MET	[46] Wang 2010
3	unknown	14.11	274.274	UP	control	MET	[46] Wang 2010
4	unknown	8.31	281.101	UP	control	MET	[46] Wang 2010
5	unknown	8.31	281.101	UP	control	MET	[46] Wang 2010
6	unknown	8.31	281.101	UP	CRC benign	MET	[46] Wang 2010
7	C11H20O4N2	9.45	245.149	UP	control	MET	[46] Wang 2010
8	C11H20O4N2	9.45	245.149	UP	control	MET	[46] Wang 2010
9	C9H18N2O	0.75	170.141	DOWN	control	MET	[32] Yue 2013
10	unknown	0.83	103.098	DOWN	control	MET	[32] Yue 2013
11	C14H14N12O	1.36	366.142	DOWN	control	MET	[32] Yue 2013
12	C15H29NO5	6.17	303.203	DOWN	control	MET	[32] Yue 2013
13	C13H13NO4	4.77	247.084	DOWN	control	MET	[32] Yue 2013
14	C19H35NO5	9.11	357.251	DOWN	control	MET	[32] Yue 2013
15	C16H22O4	13.56	278.154	DOWN	control	MET	[32] Yue 2013
16	unknown	22.41	-	UP	rectal cancer	MET	[44] *Liesenfeld 2015
17	unknown	17.26	-	UP	rectal cancer	MET	[44] *Liesenfeld 2015
18	unknown	17.32	-	UP	rectal cancer	MET	[44] *Liesenfeld 2015
19	unknown	13.27	-	UP	rectal cancer	MET	[44] *Liesenfeld 2015
20	unknown	26.55	-	UP	rectal cancer	MET	[44] *Liesenfeld 2015
21	sugar acid	26.47	-	UP	rectal cancer	MET	[44] *Liesenfeld 2015
22	dissacharide	29.44	-	UP	rectal cancer	MET	[44] *Liesenfeld 2015
23	unknown	28.22	-	DOWN	rectal cancer	MET	[44] *Liesenfeld 2015
24	unknown	24.84	-	UP	rectal cancer	MET	[44] *Liesenfeld 2015
25	sugar furanose	25.72	-	UP	rectal cancer	MET	[44] *Liesenfeld 2015
26	sugar acid	18.91	-	UP	rectal cancer	MET	[44] *Liesenfeld 2015
27	dissacharide	28.87	-	UP	rectal cancer	MET	[44] *Liesenfeld 2015
28	unknown	25.92	-	UP	rectal cancer	MET	[44] *Liesenfeld 2015
29	unknown	7.24	-	DOWN	rectal cancer	MET	[44] *Liesenfeld 2015

## Sheet: Table S3
#	Reference (Phase)	Group	BMI (kg/m2)	Colonoscopy	Smoking	Alcohol intake
1	[28] Arasaradnam 2014	CRC	27	yes	5-yes	5.3%
	(VOL)	Control	26	-	1-yes	3.8%
2	[36] *Kim 2019	CRC	23.56 (R: 18.3 - 33.4)	-	-	-
	(MET)	Control	23 (R: 16.9 - 34.6)	-	-	-
3	[33] McFarlane 2019	CRC	27.5 (SD: 5.2)	-	1.5 +- 4.2 cigarettes smoked per day (SD)	-
	(MET)	Control (spouse)	26.7 (SD: 4.8)	-	1.6 +- 5.7 cigarettes smoked per day (SD)	-
		Control (relative)	25.5 (SD: 3.8)	yes	2.5 +- 5.3 cigarettes smoked per day (SD)	-
4	[24] *Deng 2019	CRC-CAD	-	yes	24-yes, 38-exsmoker, 59-no	-
	(MET)	CRC-MSKCC	-	-	5-yes, 18-exsmoker, 27-no	-
		Control	-	-	12-yes, 66-exsmoker, 87-no	-
5	[41] Silva 2011	CRC	-	-	3-yes	-
	(VOL)	Control	-	-	NA	-
		Leukaemia	-	-	NA	-
		Lymphoma	-	yes	2-yes	-
6	[30] Westenbrink 2015	CRC	27.1	yes	3-yes	7.2 units per week
	(VOL)	Control	24	yes	1-yes	9.2 units per week
		Irritable Bowel Syndrome	28	-	3.5-yes	2 units per week
7	[43] *Qiu 2010	CRC	22.1 (R: 16.4-28.9)	-	-	-
	(MET)	Control	23.3 (R: 17.8-27.4)	-	-	-
8	[44] Ma 2009	CRC	19.43 (SD: 3.46)	yes	-	-
	(MET)	Control	20.65 (SD: 3.21)	yes	-	-
9	[47] Mozdiak 2019	Adenoma	-	-	11-yes	-
	(VOL)	CRC		yes		-
		Control		-		-
		Other		-		-
10	[46] Wang 2010	Adenoma	-	yes	reported but not specified properly	-
	(MET)	Control	-	yes	reported but not specified properly	-
11	[23] Deng 2017	Adenoma	-	yes	26-yes, 4-exSmoker, 119-no, 6-unknown	-
	(MET)	Control	-	Posar colonoscopy a TS3	50-yes, 12-exSmoker, 449-no, 19-unknown	-

## Sheet: Table S4
	Kind	VOL	MET	MET	MET	MET	MET	MET	MET	MET	MET	VOL	VOL	VOL	MET	MET	MET	MET	MET	MET	MET	MET	MET
#	Compound name	[28] Arasaradnam 2014	[35] *Cheng 2012	[32] Yue 2013	[36] *Kim 2019	[25] *Nakajima 2018	[31] Chen 2012	[24] *Deng 2019 (two different cohorts)	[37] *Wang 2017	[38] Hsu 2013	[39] Jiang 2015	[29] *Porto-Figueira 2018	[40] Rozhentsov 2014	[41] Silva 2011	[42] Feng 2005	[22] Madhavan 2013	[43] *Qiu 2010	[44] *Liesenfeld 2015	[26] Rozalski 2015	[46] Wang 2010	[47] Zheng 2005	[23] Deng 2017	[50] Wang 2014
1	(-)-beta-Pinene												NDd
2	(+)-alpha-Terpineol												NDd
3	(Dibromomethyl)benzene												NDd
4	(E)-beta-Ocimene												NDd
5	1,1,6-Trimethyl-1,2-dihydronaphthalene											DOWNa		UPa
6	1,2,4-Trimethylbenzene													UPa
7	1,3-Dithiane											UPa
8	1,4,5-Trimethylnaphthalene													UPa
9	1,5,5-Trimethyl-6-methylene-cyclohexene											DOWNa
10	1,6,7-Trimethylnaphthalene											DOWNa	NDd
11	1,6-dimethylhepta-1,3,5-triene											DOWNa
12	1-Methyl-1-(2-hydroxyethyl)-1-silacyclobutane												NDd
13	1-Methyladenosine									UPa	UPa				UPa					UPa	UPa
14	1-Methylguanosine														UPa						UPa
15	1-Methylinosine														UPa						UPa
16	1-Methyl-N-ethylguanosine										DOWNa
17	1-Methyluric acid															UPf
18	1-Octanol													DOWNa
19	2,2,6-Trimethylcyclohexanone											DOWNa
20	2,3-Butanediol																	DOWNf
21	2,3-Butanedione	NDd
22	2,3-Dihydroxybutanoic acid																	UPf
23	2,4-Dimethyl-3-pentanone	NDd
24	2,4-Dimethylfuran												NDd
25	2,7-Dimethylquinoline													UPa
26	2-Aminobutyrate																	UPf
27	2-Aminohexanedioic acid							DOWNa / EQUALa
28	2-Bromo-4-tert-butylphenol											DOWNa
29	2-Cyanoacetamide	NDd
30	2'-Deoxyguanosine									UPa
31	2-Ethyl-5-methylfuran											DOWNa
32	2-Hydroxy-3-methylbutyric acid																	NDf
33	2-Hydroxyestradiol		DOWNa
34	2-Hydroxyglutaric acid																	UPf
35	2-Methoxythiophene													UPa
36	2-Methyl-1,3-pentadiene											DOWNa
37	2-Methyl-3-buten-2-OL												NDd
38	2-Methyl-3-phenyl-2-propenal													DOWNe
39	2-Methyl-5-(methylthio)furan											UPa
40	2-Methylfuran											DOWNa
41	2-Methylguanosine														UPa						UPa
42	2-Methylhexanoic acid												NDd
43	2-O-(alpha-D-glucopyranosyl)glycerol																	DOWNf
44	2-Pentanone	NDd
45	3-(3-Hydroxyphenyl)-3-hydroxypropanoic acid							DOWNa / EQUALa
46	3,3-Dimethyl-6-methylenecyclohexene											DOWNa
47	3,4-Dihydroxybutanoic acid																	DOWNf
48	3,5-Di-tert-butylphenol											DOWNa
49	3-Aminoisobutyrate				UPa
50	3-Heptanone	NDd												DOWNa
51	3-Hexanone											UPa
52	3-Hydroxybutyric acid							DOWNa / UPa															NDa
53	3-Hydroxyhippuric acid																	DOWNf
54	3-Hydroxyisobutyric acid																	UPf
55	3-Hydroxymandelic acid																						NDa
56	3-Methyl-2-butanone	NDd
57	3-Methylcytidine									UPa	UPa
58	3-Methylfuran											DOWNa
59	3-Methylhistidine																DOWNa
60	3-Phosphoglycerate																	DOWNf
61	4-Heptanone	NDd
62	4-Hydroxybutanoate		UPa
63	4-Hydroxyhippuric acid																	DOWNf
64	4-Hydroxyphenylacetic acid																UPa
65	4-Methyl-1-hexene	NDd
66	4-Pyridoxic acid								UPe
67	4-Tert-Butylphenol											DOWNa
68	5-Hydroxyindole-3-acetic acid																UPa
69	5-Hydroxy-L-tryptophan		DOWNa
70	5-Hydroxymethyluracil																		DOWNa		UPa
71	6,6-Dimethylfulvene												NDd
72	6,6-Dimethylhepta-2,4-diene											UPa
73	6-Hydroxyl-1,6-dihydropurine ribonucleoside										UPa
74	7-methylguanosine										DOWNa
75	7-Methyluric acid															UPf
76	8-hydroxyguanine																		UPa
77	8-oxo-guanosine																		UPa
78	Acetaldehyde	NDd
79	Acetamide, N,N'-ethylenebis(N-nitro-												NDd
80	Acetoacetic acid								UPa
81	Acetone	NDd
82	Aconitic acid																DOWNb
83	Adenosine									UPa					UPa						UPa
84	Adipic acid																						NDa
85	Allyl isothiocyanate	NDd
86	Allyl methyl disulfide											UPa
87	Aminohippuric acid		DOWNa
88	Aminomalonic acid																UPb
89	Anisole													UPa
90	Ascorbic acid				DOWNa																	NDa
91	Aspartyllysine																			UPc
92	Azomethane	NDd
93	Benzaldehyde, 4-[[(1,1-dimethylethyl)dimethylsilyl]oxy]-3-methoxy-												NDd
94	Benzene, [3-(2-cyclohexylethyl)-6-cyclopentylhexyl]-												NDd
95	Benzoic acid																						NDa
96	Bornylene													UPa
97	Butyraldehyde											DOWNa
98	Butyric acid							DOWNa / UPa
99	C9:0 acylcarnitine OH-subst																			UPa
100	Carbon disulfide											DOWNa
101	Carnitine																	DOWNf				NDa
102	Chloromethane											DOWNa
103	Choline								DOWNa
104	Cinnamic acid								UPe
105	cis-Aconitic acid								Upe / UPa
106	Citric acid		DOWNa		DOWNa		UPa	UPa / EQUALa									DOWNa
107	Creatine								DOWNe
108	Creatinine		DOWNa		DOWNa				DOWNa / DOWNe
109	Cyclobutylamine	NDd
110	Cyclohexene, 5-methyl-3-(1-methylethenyl)-											DOWNa
111	Cytidine									UPa					UPa					UPa	UPa
112	D-Arabinitol		DOWNa
113	D-Glucose							UPa / UPa
114	D-Glucuronic Acid		DOWNa
115	Dimethyl disulfide													DOWNa
116	Dimethyl sulfide											UPa
117	Dimethyl sulfone								DOWNa
118	Dopaquinine															UPf
119	D-Xylose		DOWNa
120	Ethanol																						NDa
121	Ethanone, 1-(2,4,5-triethylphenyl)-											DOWNa
122	Ether											DOWNa
123	Ethyl methyl disulfide											UPa
124	Ethylene oxide	NDd
125	Fumaric acid		UPa						UPe
126	Furan											DOWNa
127	Galactaric acid																	Upg
128	gamma-Glutamylvaline																	UPf
129	gamma-Terpinene													UPa
130	Gluconic acid																	DOWNf
131	Glutaric acid																DOWNb
132	Glycerol				DOWNa
133	Glycocyamine								UPa
134	Glycolic acid		DOWNa
135	Glycylproline																UPb
136	Guaiacol											DOWNa
137	Guanosine														DOWNa
138	Heptanal													DOWNa
139	Hexanal	NDd										DOWNa		DOWNa
140	Hexane											DOWNa
141	Hexenol, (E)-	NDd
142	Hippuric acid		DOWNa		DOWNa			DOWNa / EQUALa	DOWNa / UPe								DOWNb
143	Homogentisic acid								UPe
144	Homovanillic acid		DOWNa
145	Hydroquinone																	DOWNf
146	Hydroxyproline							DOWNa / UPa
147	Hydroxyprolyl-Hydroxyproline																	UPf
148	Indole		DOWNa
149	Indole-3-acetic acid		DOWNa					DOWNa / EQUALa	DOWNe									DOWNf
150	Inosine									UPa					UPa						UPa
151	Inositol																	DOWNf
152	Isocitric acid								DOWNa								DOWNa
153	Isoprene											DOWNa
154	Isothiocyanatocyclopropane	NDd
155	Kynurenic acid		DOWNa
156	Lactic acid						DOWNa
157	Leucodopachrome															UPf
158	Leucylproline																			UPa
159	L-Acetylcarnitine		UPa																	UPa
160	L-Alanine		DOWNa		UPa				DOWNa
161	L-Arabinose																	DOWNf
162	L-Arginine						DOWNa
163	L-Asparagine								DOWNa								UPb
164	L-Aspartic acid						UPa	DOWNa / EQUALa
165	L-Cysteine								DOWNa
166	L-Dopa							DOWNa / UPa
167	L-Glutamic acid																UPa
168	L-Glutamine								UPa
169	L-Histidine		UPa														DOWNa / UPb
170	L-Histidinol		UPa
171	L-Homocysteine								UPa
172	L-Isoleucine						DOWNc										UPb	UPf
173	L-Kynurenine							UPa / UPa
174	L-Leucine						DOWNa										UPb
175	L-Lysine																UPb
176	L-Methionine						UPa
177	L-Octanoylcarnitine			DOWNa
178	L-Phenylalanine								DOWNa
179	L-Proline							UPa / UPa
180	L-Pyroglutamic acid																UPa / UPb
181	L-Serine		UPa														UPb
182	L-Sorbose		DOWNa
183	L-Threonine				DOWNa												UPb	DOWNf
184	L-Tryptophan																UPa / UPb	DOWNf
185	L-Tyrosine																UPb	DOWNf
186	L-Valine		DOWNa,c		UPa
187	Maleamic acid																	DOWNf
188	Malic acid						UPa
189	Mannitol																	DOWNf
190	Methanethiol											DOWNa
191	Methyl Salicylurate																DOWNb
192	Methylamine								DOWNa
193	Myristic acid		DOWNa
194	N,N-Dimethylguanosine																			UPa
195	N,N-Dimethylthiourea	NDd
196	N1,N12-Diacetylspermine					UPc		UPa / UPa
197	N1,N8-acetylspermidine					UPc
198	N1-acetylspermidine					DOWNc
199	N1-acetylspermine					DOWNc
200	N4-Acetylcytidine														UPa						UPa
201	N6-Methyladenosine														UPa					UPa	UPa
202	N-Acetyl-L-aspartic acid																UPa
203	N-alpha-Acetyl-L-lysine		DOWNa
204	Nonanoyl carnitine																			DOWNa
205	Oxalic acid	NDd																DOWNf
206	Oxepane	NDd
207	Oxime-, methoxy-phenyl-_	NDd
208	p-Cresol		DOWNa											UPa			DOWNb / UPa	UPf
209	P-Cresol glucoronide																	UPf
210	P-Cymene													UPa
211	Pentane											DOWNa
212	Pentanoic acid, 2,2,4-trimethyl-3-carboxyisopropyl, isobutyl ester												NDd
213	Phenol		DOWNa									DOWNa
214	Phenylacetic acid																DOWNb / UPa
215	Phenylacetylglutamine																DOWNb / UPa			UPc
216	Pro-leu																			UPa
217	Pseudouridine														UPa					UPa	UPa
218	Putrescine							UPa / EQUALa
219	Pyridoxal		DOWNa
220	Pyrogallol																	DOWNf
221	Pyrrole-2-carboxylic acid																	DOWNf
222	Pyruvic acid																	DOWNf
223	Salicyluric acid																DOWNb / UPa*
224	Sarcosine							EQUALa
225	Spermidine					UPc
226	Spermine					DOWNc
227	Sphinganine			DOWNa
228	Styrene	NDd
229	Succinic acid		UPa														DOWNa*	DOWNf				NDa
230	Tartaric acid																	DOWNf
231	Taurine				UPa
232	Tetradecenoyl carnitine (C14:1)							UPa / EQUALa
233	Thiophene											DOWNa
234	Thiophene, 2-methoxy-5-methyl-											DOWNa
235	Threonic acid		DOWNa
236	Thymidine								UPe
237	Tiglic aldehyde											DOWNa
238	trans-Aconitic acid								UPa									DOWNf
239	Tridecanoyl carnitine																			DOWNa
240	Trigonelline								UPe
241	Trimethylamine oxide		DOWNa
242	Uracil								DOWNe
243	Urea				UPa				DOWNe									UPg
244	Uridine		DOWNa												DOWNa					UPa

## Sheet: Table S5
#	Reference	Kind	Study design	Population Characteristics	Diagnosis criteria	Sample collection and storage	Sample preparation	Experimental condition	Analytical validation	Compound identification	Data preprocessing	Statistical analysis
1	[28] Arasaradnam 2014	VOL	H	H	L	H	L	L	U	L	U	H
2	[35] *Cheng 2012	MET	H	L	H	L	L	L	L	L	L	L
3	[32] Yue 2013	MET	H	H	U	L	L	L	L	H	U	L
4	[36] *Kim 2019	MET	H	L	H	L	L	H	U	H	L	H
5	[33] McFarlane 2019	MET	H	L	H	L	H	L	U	U	H	H
6	[25] *Nakajima 2018	MET	H	L	H	L	L	L	L	H	U	U
7	[31] Chen 2012	MET	H	L	L	L	L	L	U	H	U	L
8	[24] *Deng 2019	MET	L	L	L	L	L	H	H	H	H	L
9	[37] *Wang 2017	MET	H	L	H	L	L	L	L	L	L	H
10	[38] Hsu 2013	MET	H	H	U	L	L	L	U	H	U	L
11	[39] Jiang 2015	MET	H	H	H	L	H	L	U	L	U	U
12	[29] *Porto-Figueira 2018	VOL	H	H	H	L	L	L	U	L	U	L
13	[40] Rozhentsov 2014	VOL	H	H	H	H	H	L	U	L	U	U
14	[41] Silva 2011	VOL	H	H	H	L	H	L	U	L	U	L
15	[30] Westenbrink 2015	VOL	H	H	L	L	L	L	U	U	L	H
16	[42] Feng 2005	MET	H	L	L	L	L	H	U	H	U	L
17	[22] Madhavan 2013	MET	H	H	H	H	L	L	H	L	U	L
18	[43] *Qiu 2010	MET	H	L	H	L	L	L	L	L	H	L
19	[44] *Liesenfeld 2015	MET	H	L	H	L	H	L	U	L	H	L
20	[45] Ma 2009	MET	H	L	L	L	L	U	U	U	H	H
21	[26] Rozalski 2015	MET	H	H	L	H	L	H	U	H	U	H
22	[46] Wang 2010	MET	H	H	U	L	H	L	L	L	U	L
23	[47] Zheng 2005	MET	H	L	L	L	H	L	U	H	U	L
24	[48] Mozdiak 2019	VOL	H	H	L	H	L	H	U	U	H	H
25	[49] Widlak 2018	VOL	H	H	L	L	H	H	U	U	U	L
26	[23] Deng 2017	MET	L	H	L	H	L	H	L	H	U	H
27	[27] Deng 2017 Int J Colorectal Dis	MET	L	H	L	L	L	L	U	U	U	U
28	[50] Wang 2014	MET	H	H	L	L	L	H	L	H	U	L

## Sheet: Table S6
	CRC and advanced adenomas vs controls		Behavior
#	Common Name	No. of articles	up	down	equal	Vote-counting	Total N	Comparison	Reference
1	N1,N12-Diacetylspermine	3	3	0	0	3	928	CRC_controls; CRC_controls; CRC_controls & poylps	[24] *Deng 2019; [24] *Deng 2019; [25] *Nakajima 2018
2	D-Glucose	2	2	0	0	2	696	CRC_controls; CRC/advanced adenoma_controls	[24] *Deng 2019; [24] *Deng 2019
3	L-Kynurenine	2	2	0	0	2	696	CRC_controls; CRC_controls	[24] *Deng 2019; [24] *Deng 2019
4	L-Proline	2	2	0	0	2	696	CRC_controls; CRC_controls	[24] *Deng 2019; [24] *Deng 2019
5	Putrescine	3	2	0	1	2	900	CRC_controls; CRC_controls	[35] *Cheng 2012; [24] *Deng 2019; [24] *Deng 2019
6	Citric acid	5	1	3	1	-2	1271	CRC_controls; CRC/advanced adenoma_controls; CRC_controls; CRC_controls; CRC_controls	[35] *Cheng 2012; [36] *Kim 2019; [43] *Qiu 2010; [24] *Deng 2019; [24] *Deng 2019
7	Creatinine	2	0	2	0	-2	452	CRC_controls; CRC_control	[35] *Cheng 2012; [36] *Kim 2019
8	Indole-3-acetic acid	3	0	2	1	-2	900	CRC_controls; CRC/advanced adenoma_controls; CRC_controls; CRC_controls	[35] *Cheng 2012; [24] *Deng 2019; [24] *Deng 2019
9	Phenol	2	0	2	0	-2	264	CRC_controls; CRC_controls; CRC_controls	[35] *Cheng 2012; [29] *Porto-Figueira 2018
10	Hippuric acid	4	0	3	1	-3	1148	CRC_controls; CRC_controls; CRC_controls	[35] *Cheng 2012; [36] *Kim 2019;
11	P-Cresol	2	1	1	0	1	327	CRC_controls; CRC_controls; CRC _control	[35] *Cheng 2012; [43] *Qiu 2010
12	Tetradecenoyl carnitine (C14:1)	2	1	0	1	1	696	CRC_controls; CRC_controls	[24] *Deng 2019; [24] *Deng 2019
13	3-Hydroxybutyric acid	2	1	1	0	0	696	CRC_controls; CRC_controls	[24] *Deng 2019; [24] *Deng 2019
14	Butyric acid	2	1	1	0	0	696	CRC_controls; CRC_controls	[24] *Deng 2019; [24] *Deng 2019
15	Hydroxyproline	2	1	1	0	0	696	CRC_controls; CRC_controls	[24] *Deng 2019; [24] *Deng 2019
16	L-Alanine	2	1	1	0	0	452	CRC_controls; CRC/advanced adenoma_controls	[35] *Cheng 2012; [36] *Kim 2019
17	L-Dopa	2	1	1	0	0	696	CRC_controls; CRC_controls	[24] *Deng 2019; [24] *Deng 2019
18	L-Tryptophan	2	1	1	0	0	327	CRC_controls; CRC_controls	[35] *Cheng 2012; [43] *Qiu 2010
19	Urea	2	1	1	0	0	452	CRC_controls; CRC/advanced adenoma_controls	[35] *Cheng 2012; [36] *Kim 2019
20	2-Aminohexanedioic acid	2	0	1	1	-1	696	CRC_controls; CRC_controls	[24] *Deng 2019; [24] *Deng 2019
21	3-(3-Hydroxyphenyl)-3-hydroxypropanoic acid	2	0	1	1	-1	696	CRC_controls; CRC_controls	[24] *Deng 2019; [24] *Deng 2019
22	L-Aspartic acid	2	0	1	1	-1	696	CRC_controls; CRC_controls	[24] *Deng 2019; [24] *Deng 2019
23	1,3-Dithiane	1	1	0	0	1	60	CRC_control	[29] *Porto-Figueira 2018
24	2-Aminobutyrate	1	1	0	0	1	204	CRC_controls	[35] *Cheng 2012
25	3-Aminoisobutyrate	1	1	0	0	1	248	CRC/advanced adenoma_controls	[36] *Kim 2019
26	3-Hexanone	1	1	0	0	1	60	CRC_control	[29] *Porto-Figueira 2018
27	4-Hydroxybutanoate	1	1	0	0	1	204	CRC_controls	[35] *Cheng 2012
28	4-Hydroxyphenylacetic acid	1	1	0	0	1	123	CRC_controls	[43] *Qiu 2010
29	5-Hydroxyindole-3-acetic acid	1	1	0	0	1	123	CRC_controls	[43] *Qiu 2010
30	Allyl methyl disulfide	1	1	0	0	1	60	CRC_control	[29] *Porto-Figueira 2018
31	Ethyl methyl disulfide	1	1	0	0	1	60	CRC_control	[29] *Porto-Figueira 2018
32	Fumaric acid	1	1	0	0	1	204	CRC_controls	[35] *Cheng 2012
33	L-Acetylcarnitine	1	1	0	0	1	204	CRC_controls	[35] *Cheng 2012
34	L-Glutamic acid	1	1	0	0	1	123	CRC_controls	[43] *Qiu 2010
35	L-Pyroglutamic acid	1	1	0	0	1	123	CRC_controls	[43] *Qiu 2010
36	L-Valine	1	1	0	0	1	248	CRC/advanced adenoma_controls	[36] *Kim 2019
37	N1,N8-acetylspermidine	1	1	0	0	1	232	CRC_controls & poylps	[25] *Nakajima 2018
38	N-Acetyl-L-aspartic acid	1	1	0	0	1	123	CRC_controls	[43] *Qiu 2010
39	Phenylacetic acid	1	1	0	0	1	123	CRC_controls	[43] *Qiu 2010
40	Spermidine	1	1	0	0	1	232	CRC_controls & poylps	[25] *Nakajima 2018
41	Taurine	1	1	0	0	1	248	CRC/advanced adenoma_controls	[36] *Kim 2019
42	1,1,6-Trimethyl-1,2-dihydronaphthalene	1	0	1	0	-1	60	CRC_control	[29] *Porto-Figueira 2018
43	1,5,5-Trimethyl-6-methylene-cyclohexene	1	0	1	0	-1	60	CRC_control	[29] *Porto-Figueira 2018
44	1,6,7-Trimethylnaphthalene	1	0	1	0	-1	60	CRC_control	[29] *Porto-Figueira 2018
45	2,2,6-Trimethylcyclohexanone	1	0	1	0	-1	60	CRC_control	[29] *Porto-Figueira 2018
46	2-Bromo-4-tert-butylphenol	1	0	1	0	-1	60	CRC_control	[29] *Porto-Figueira 2018
47	2-Hydroxyestradiol	1	0	1	0	-1	204	CRC_controls	[35] *Cheng 2012
48	2-Methyl-1,3-pentadiene	1	0	1	0	-1	60	CRC_control	[29] *Porto-Figueira 2018
49	2-Methylfuran	1	0	1	0	-1	60	CRC_control	[29] *Porto-Figueira 2018
50	3,3-Dimethyl-6-methylenecyclohexene	1	0	1	0	-1	60	CRC_control	[29] *Porto-Figueira 2018
51	3-Methylfuran	1	0	1	0	-1	60	CRC_control	[29] *Porto-Figueira 2018
52	3-Methylhistidine	1	0	1	0	-1	123	CRC_controls	[43] *Qiu 2010
53	5-Hydroxy-L-tryptophan	1	0	1	0	-1	204	CRC_controls	[35] *Cheng 2012
54	Aminohippuric acid	1	0	1	0	-1	204	CRC_controls	[35] *Cheng 2012
55	Ascorbic acid	1	0	1	0	-1	248	CRC/advanced adenoma_controls	[36] *Kim 2019
56	Butyraldehyde	1	0	1	0	-1	60	CRC_control	[29] *Porto-Figueira 2018
57	Carbon disulfide	1	0	1	0	-1	60	CRC_control	[29] *Porto-Figueira 2018
58	Chloromethane	1	0	1	0	-1	60	CRC_control	[29] *Porto-Figueira 2018
59	Cyclohexene, 5-methyl-3-(1-methylethenyl)-	1	0	1	0	-1	60	CRC_control	[29] *Porto-Figueira 2018
60	D-Arabinitol	1	0	1	0	-1	204	CRC_controls	[35] *Cheng 2012
61	D-Glucuronic Acid	1	0	1	0	-1	204	CRC_controls	[35] *Cheng 2012
62	D-Xylose	1	0	1	0	-1	204	CRC_controls	[35] *Cheng 2012
63	Ethanone, 1-(2,4,5-triethylphenyl)-	1	0	1	0	-1	60	CRC_control	[29] *Porto-Figueira 2018
64	Ether	1	0	1	0	-1	60	CRC_control	[29] *Porto-Figueira 2018
65	Furan	1	0	1	0	-1	60	CRC_control	[29] *Porto-Figueira 2018
66	Glycerol	1	0	1	0	-1	248	CRC/advanced adenoma_controls	[36] *Kim 2019
67	Glycolic acid	1	0	1	0	-1	204	CRC_controls	[35] *Cheng 2012
68	Guaiacol	1	0	1	0	-1	60	CRC_control	[29] *Porto-Figueira 2018
69	hexanal	1	0	1	0	-1	60	CRC_control	[29] *Porto-Figueira 2018
70	Hexane	1	0	1	0	-1	60	CRC_control	[29] *Porto-Figueira 2018
71	Homovanillic acid	1	0	1	0	-1	204	CRC_controls	[35] *Cheng 2012
72	Indole	1	0	1	0	-1	204	CRC_controls	[35] *Cheng 2012
73	Isocitric acid	1	0	1	0	-1	123	CRC_controls	[43] *Qiu 2010
74	Isoprene	1	0	1	0	-1	60	CRC_control	[29] *Porto-Figueira 2018
75	Kynurenic acid	1	0	1	0	-1	204	CRC_controls	[35] *Cheng 2012
76	L-Histidine	1	0	1	0	-1	123	CRC_controls	[43] *Qiu 2010
77	L-Histidinol	1	0	1	0	-1	204	CRC_controls	[35] *Cheng 2012
78	L-Sorbose	1	0	1	0	-1	204	CRC_controls	[35] *Cheng 2012
79	L-Threonine	1	0	1	0	-1	248	CRC/advanced adenoma_controls	[36] *Kim 2019
80	L-Tyrosine	1	0	1	0	-1	204	CRC_controls	[35] *Cheng 2012
81	Methanethiol	1	0	1	0	-1	60	CRC_control	[29] *Porto-Figueira 2018
82	Myristic acid	1	0	1	0	-1	204	CRC_controls	[35] *Cheng 2012
83	N1-acetylspermidine	1	0	1	0	-1	232	CRC_controls & poylps	[25] *Nakajima 2018
84	N1-acetylspermine	1	0	1	0	-1	232	CRC_controls & poylps	[25] *Nakajima 2018
85	N-alpha-Acetyl-L-lysine	1	0	1	0	-1	204	CRC_controls	[35] *Cheng 2012
86	Pentane	1	0	1	0	-1	60	CRC_control	[29] *Porto-Figueira 2018
87	Pyridoxal	1	0	1	0	-1	204	CRC_controls	[35] *Cheng 2012
88	Pyruvic acid	1	0	1	0	-1	204	CRC_controls	[35] *Cheng 2012
89	Spermine	1	0	1	0	-1	232	CRC_controls & poylps	[25] *Nakajima 2018
90	Thiophene	1	0	1	0	-1	60	CRC_control	[29] *Porto-Figueira 2018
91	Thiophene, 2-methoxy-5-methyl-	1	0	1	0	-1	60	CRC_control	[29] *Porto-Figueira 2018
92	Threonic acid	1	0	1	0	-1	204	CRC_controls	[35] *Cheng 2012
93	Tiglic aldehyde	1	0	1	0	-1	60	CRC_control	[29] *Porto-Figueira 2018
94	Trimethylamine oxide	1	0	1	0	-1	204	CRC_controls	[35] *Cheng 2012
95	Uracil	1	0	1	0	-1	204	CRC_controls	[35] *Cheng 2012
96	Uridine	1	0	1	0	-1	204	CRC_controls	[35] *Cheng 2012

## Sheet: Table S7
	CRC stage		Behavior
#	Common Name	No. of articles	up	down	equal	Vote-counting	Total N	Comparison	Reference
1	Hippuric acid	2	1	1	0	0	248	CRC - stage I/II_controls; CRC_late-and-intermediate in respect to early stages	[37] *Wang 2017; [44] *Liesenfeld 2015
2	Acetoacetic acid	1	1	0	0	1	113	CRC - stage I/II_controls	[37] *Wang 2017
3	Butyric acid	1	1	0	0	1	135	CRC_late-and-intermediate in respect to early stages	[44] *Liesenfeld 2015
4	cis-Aconitic acid	1	1	0	0	1	113	CRC - stage I/II_controls	[37] *Wang 2017
5	Galactaric acid	1	1	0	0	1	135	CRC_late in respect to early stages (NMR values)	[44] *Liesenfeld 2015
6	Glycerol	1	1	0	0	1	135	CRC_late in respect to early stages (NMR values)	[44] *Liesenfeld 2015
7	Glycocyamine	1	1	0	0	1	113	CRC - stage I/II_controls	[37] *Wang 2017
8	Hydroxyprolyl-Hydroxyproline	1	1	0	0	1	135	CRC_late-and-intermediate in respect to early stages	[44] *Liesenfeld 2015
9	L-Glutamine	1	1	0	0	1	113	CRC - stage I/II_controls	[37] *Wang 2017
10	L-Homocysteine	1	1	0	0	1	113	CRC - stage I/II_controls	[37] *Wang 2017
11	p-Cresol	1	1	0	0	1	135	CRC_late-and-intermediate in respect to early stages	[44] *Liesenfeld 2015
12	P-Cresol glucoronide	1	1	0	0	1	135	CRC_late-and-intermediate in respect to early stages	[44] *Liesenfeld 2015
13	trans-Aconitic acid	1	1	0	0	1	113	CRC - stage I/II_controls	[37] *Wang 2017
14	Urea	1	0	1	0	1	135	CRC_late in respect to early stages (NMR values)	[44] *Liesenfeld 2015
15	Carnitine	1	0	1	0	-1	135	CRC_late in respect to early stages (NMR values)	[44] *Liesenfeld 2015
16	Choline	1	0	1	0	-1	113	CRC - stage I/II_controls	[37] *Wang 2017
17	Creatinine	1	0	1	0	-1	113	CRC - stage I/II_controls	[37] *Wang 2017
18	Dimethyl sulfone	1	0	1	0	-1	113	CRC - stage I/II_controls	[37] *Wang 2017
19	Isocitric acid	1	0	1	0	-1	113	CRC - stage I/II_controls	[37] *Wang 2017
20	L-Alanine	1	0	1	0	-1	113	CRC - stage I/II_controls	[37] *Wang 2017
21	L-Asparagine	1	0	1	0	-1	113	CRC - stage I/II_controls	[37] *Wang 2017
22	L-Cysteine	1	0	1	0	-1	113	CRC - stage I/II_controls	[37] *Wang 2017
23	L-Phenylalanine	1	0	1	0	-1	113	CRC - stage I/II_controls	[37] *Wang 2017
24	Methylamine	1	0	1	0	-1	113	CRC - stage I/II_controls	[37] *Wang 2017

## Sheet: Table S8
	CRC polyps		Behavior
#	Common Name	No. of articles	up	down	equal	Vote-counting	Total N	Comparison	Reference
1	Ethanol	1	1	0	0	1	876	polyps_controls	[50] *Wang 2014
2	3-Hydroxybutyric acid	1	0	1	0	-1	876	polyps_controls	[50] *Wang 2014
3	3-Hydroxymandelic acid	1	0	1	0	-1	876	polyps_controls	[50] *Wang 2014
4	Adipic acid	1	0	1	0	-1	876	polyps_controls	[50] *Wang 2014
5	Benzoic acid	1	0	1	0	-1	876	polyps_controls	[50] *Wang 2014

[truncated: 9 more sheets: Table S9, Table S10, Table S11, Table S12, Table S13, Table S14, Table S15, Table S16, Table S17]
